# Supplementary material for: NF-κB Signaling Is Regulated by Fucosylation in Metastatic Breast Cancer Cells
Source: Biomedicines. 2020 Dec 12;8(12):600. doi: 10.3390/biomedicines8120600 (PMC7763959; doi:10.3390/biomedicines8120600)
Supplement: Supplementary file 1 [file biomedicines-08-00600-s001.zip]

Archive with 4 entries (2 files):
- biomedicines-988207 supplementary/
- biomedicines-988207 supplementary/biomedicines-988207-proofreading-supp/
- biomedicines-988207 supplementary/biomedicines-988207-proofreading-supp/supplementary file 1.xlsx
- biomedicines-988207 supplementary/biomedicines-988207-proofreading-supp/supplementary file 2.pdf
