# Supplementary material for: NF-κB Signaling Is Regulated by Fucosylation in Metastatic Breast Cancer Cells
Source: Biomedicines. 2020 Dec 12;8(12):600. doi: 10.3390/biomedicines8120600 (PMC7763959; doi:10.3390/biomedicines8120600)
Supplement: Supplementary file 1 [file biomedicines-08-00600-s001.zip › biomedicines-988207 supplementary/biomedicines-988207-proofreading-supp/supplementary file 1.xlsx]

## Sheet: Proteins
Checked	Protein FDR Confidence: Combined	Master	Accession	Description	Exp. q-value: Combined	Sum PEP Score	Coverage [%]	Abundance Ratio (log2): (2F) / (DMSO)	Abundance Ratio P-Value: (2F) / (DMSO)	Abundance Ratio: (2F) / (DMSO)	Abundance Ratio Adj. P-Value: (2F) / (DMSO)	Abundances (Grouped): 2F	Abundances (Grouped): DMSO	Abundances (Normalized): F1: 129, Sample, 2F1, 2F	Abundances (Normalized): F1: 130, Sample, 2F2, 2F	Abundances (Normalized): F1: 131, Sample, 2F3, 2F	Abundances (Normalized): F1: 126, Sample, D1, DMSO	Abundances (Normalized): F1: 127, Sample, D2, DMSO	Abundances (Normalized): F1: 128, Sample, D3, DMSO	# Peptides	# PSMs	# Unique Peptides	# AAs	MW [kDa]	calc. pI	Score Sequest HT: Sequest HT	# Peptides (by Search Engine): Sequest HT	Biological Process	Cellular Component	Molecular Function	Pfam IDs	Entrez Gene ID	Ensembl Gene ID	Gene Symbol	Chromosome	KEGG Pathways	Reactome Pathway Accessions	Reactome Pathway Accessions (All)	Reactome Pathways	WikiPathways	# Protein Pathway Groups	# Razor Peptides	Modifications	# Protein Groups
FALSE	High	Master Protein	Q64437	Alcohol dehydrogenase class 4 mu/sigma chain OS=Mus musculus GN=Adh7 PE=2 SV=2	0	21.211	15	0.7	5.92817e-06	1.623	0.0801845	1428.8	880.1	1416.9	1428.8	1460.4	866.1	899.3	880.1	7	14	5	374	39.9	7.85	29.29	7	metabolic process;regulation of biological process;response to stimulus	cytoplasm;cytosol;extracellular;membrane	catalytic activity;metal ion binding;nucleotide binding;protein binding	Pf00107, Pf08240	11529	ENSMUSG00000055301.8	Adh7	3	Metabolic pathways; Metabolism of xenobiotics by cytochrome P450; Glycolysis / Gluconeogenesis; Retinol metabolism; Chemical carcinogenesis; Tyrosine metabolism; Fatty acid degradation; Drug metabolism - cytochrome P450	R-MMU-71384	R-MMU-1430728; R-MMU-211945; R-MMU-71384; R-MMU-211859	Ethanol oxidation	Fatty Acid Omega Oxidation	13	0		1
FALSE	High	Master Protein	Q62465	Synaptic vesicle membrane protein VAT-1 homolog OS=Mus musculus GN=Vat1 PE=1 SV=3	0	164.136	52	-0.06	7.77543e-05	0.958	0.262926	7599.7	7929.6	7597.3	7599.7	7634.5	7929.6	7894.2	7940.4	18	92	18	406	43.1	6.37	297.08	18	metabolic process;regulation of biological process	cytoplasm;membrane;mitochondrion	catalytic activity;metal ion binding	Pf00107, Pf08240, Pf13602	26949	ENSMUSG00000034993.7	Vat1	11		R-MMU-6798695	R-MMU-6798695; R-MMU-168256; R-MMU-168249	Neutrophil degranulation		3	0		1
FALSE	Low	Master Protein	Q922H7	Ras-like protein family member 11B OS=Mus musculus GN=Rasl11b PE=2 SV=1	0.052	1.43	4	0.6	0.000123748	1.513	0.334764	3674.5	2428.9	3575.1	3799.4	3674.5	2559.4	2428.9	2397.1	1	7	1	247	27.3	9.13	10.75	1	metabolic process;regulation of biological process;response to stimulus	membrane;nucleus	catalytic activity;nucleotide binding;protein binding	Pf00071, Pf01926, Pf08477, Pf09507	68939	ENSMUSG00000049907.8	Rasl11b	5						0	0		1
FALSE	High	Master Protein	Q9QXK7	Cleavage and polyadenylation specificity factor subunit 3 OS=Mus musculus GN=Cpsf3 PE=1 SV=2	0	44.843	17	0.06	0.000347131	1.041	0.453253	1358.5	1304.9	1354.2	1366.1	1358.5	1304.9	1303.3	1312.7	8	18	8	684	77.5	5.6	54.13	8	metabolic process	nucleus	catalytic activity;metal ion binding;RNA binding	Pf00753, Pf07521, Pf10996, Pf11718, Pf12706, Pf13483	54451	ENSMUSG00000054309.8	Cpsf3	12	mRNA surveillance pathway	R-MMU-72163; R-MMU-72187; R-MMU-77595; R-MMU-109688	R-MMU-72163; R-MMU-72187; R-MMU-77595; R-MMU-75067; R-MMU-73856; R-MMU-73857; R-MMU-8953854; R-MMU-74160; R-MMU-109688; R-MMU-72203; R-MMU-72172	mRNA Splicing - Major Pathway; mRNA 3'-end processing; Processing of Intronless Pre-mRNAs; Cleavage of Growing Transcript in the Termination Region	mRNA processing	13	0		1
FALSE	High	Master Protein	O35874	Neutral amino acid transporter A OS=Mus musculus GN=Slc1a4 PE=1 SV=1	0	42.269	18	0.09	0.000442028	1.064	0.453253	2474.4	2326	2469.1	2474.4	2498.7	2345.7	2326	2310.1	7	25	7	532	56	5.87	69.9	7	transport	cell surface;membrane	transporter activity	Pf00375	55963	ENSMUSG00000020142.12	Slc1a4	11		R-MMU-352230	R-MMU-425407; R-MMU-425393; R-MMU-352230; R-MMU-382551	Amino acid transport across the plasma membrane		4	0		1
FALSE	High	Master Protein	Q60960	Importin subunit alpha-5 OS=Mus musculus GN=Kpna1 PE=1 SV=2	0	80.72	35	0.02	0.000444398	1.016	0.453253	2217.9	2182.8	2220.6	2217.9	2212.2	2177.2	2184.2	2182.8	16	31	10	538	60.1	5.01	92	16	transport	cytoplasm;cytosol;nucleus	protein binding;transporter activity	Pf00514, Pf01749, Pf13513, Pf13646	16646	ENSMUSG00000022905.12	Kpna1	16	Influenza A	R-MMU-211227	R-MMU-5357801; R-MMU-211227; R-MMU-140342; R-MMU-109581; R-MMU-75153	Activation of DNA fragmentation factor		6	0		1
FALSE	High	Master Protein	P57780	Alpha-actinin-4 OS=Mus musculus GN=Actn4 PE=1 SV=1	0	589.799	68	-0.11	0.000593997	0.926	0.453253	37786.9	40804.6	37786.9	37133.1	37866.2	40804.6	41230.4	40523.4	66	432	44	912	104.9	5.41	1344.29	66	cell organization and biogenesis;cellular component movement;regulation of biological process;response to stimulus;transport	cytoplasm;cytoskeleton;cytosol;nucleus	DNA binding;metal ion binding;protein binding;RNA binding	Pf00307, Pf00435, Pf08726, Pf11971, Pf13499	60595	ENSMUSG00000054808.15	Actn4	7	Adherens junction; Regulation of actin cytoskeleton; Systemic lupus erythematosus; Focal adhesion; Leukocyte transendothelial migration; Amoebiasis; Viral carcinogenesis; Tight junction; Arrhythmogenic right ventricular cardiomyopathy (ARVC)	R-MMU-114608	R-MMU-76002; R-MMU-76005; R-MMU-114608; R-MMU-109582	Platelet degranulation	Striated Muscle Contraction	14	24	Phospho [S677]	1
FALSE	High	Master Protein	Q9DBE9	pre-rRNA processing protein FTSJ3 OS=Mus musculus GN=Ftsj3 PE=1 SV=1	0	181.803	39	0.06	0.000652581	1.041	0.453253	8595.1	8258.3	8602.1	8531.9	8595.1	8296.5	8250.2	8258.3	28	106	28	838	95.5	8.38	337	28	metabolic process	nucleus	catalytic activity;RNA binding	Pf01728, Pf07780, Pf11861	56095	ENSMUSG00000020706.13	Ftsj3	11						0	0		1
FALSE	High	Master Protein	Q80X41	Serine/threonine-protein kinase VRK1 OS=Mus musculus GN=Vrk1 PE=1 SV=2	0	65.454	40	0.17	0.000897066	1.123	0.453253	2750.2	2448.2	2709	2763.9	2750.2	2443.3	2448.2	2463.2	15	38	15	440	49.7	8.94	82.46	15	cell division;cell organization and biogenesis;metabolic process;regulation of biological process	cytoplasm;cytoskeleton;cytosol;nucleus	catalytic activity;nucleotide binding;protein binding	Pf00069, Pf07714	22367	ENSMUSG00000021115.14	Vrk1	12		R-MMU-2993913; R-MMU-2995383; R-MMU-2980766	R-MMU-69278; R-MMU-2995410; R-MMU-1640170; R-MMU-2993913; R-MMU-68882; R-MMU-68875; R-MMU-2555396; R-MMU-68886; R-MMU-2995383; R-MMU-2980766	Clearance of Nuclear Envelope Membranes from Chromatin; Initiation of Nuclear Envelope Reformation; Nuclear Envelope Breakdown		10	0		1
FALSE	High	Master Protein	D3Z0M9	MCG18410, isoform CRA_a OS=Mus musculus GN=Ddx23 PE=1 SV=1	0	112.798	28	0.11	0.000922891	1.081	0.453253	4715	4361.3	4715	4668.8	4783.5	4292.8	4373	4361.3	23	71	23	819	95.4	9.58	175.56	23	metabolic process	cytoplasm;nucleus;spliceosomal complex	catalytic activity;DNA binding;nucleotide binding;RNA binding	Pf00270, Pf00271, Pf04851	74351	ENSMUSG00000003360.14	Ddx23	15	Spliceosome	R-MMU-72163; R-MMU-72165	R-MMU-72163; R-MMU-72165; R-MMU-8953854; R-MMU-72203; R-MMU-72172	mRNA Splicing - Major Pathway; mRNA Splicing - Minor Pathway		6	0		1
FALSE	High	Master Protein	Q08288	Cell growth-regulating nucleolar protein OS=Mus musculus GN=Lyar PE=1 SV=2	0	116.063	35	0.29	0.000954086	1.224	0.453253	6771.9	5533.5	6654.2	6829.9	6771.9	5533.5	5370.2	5638.1	16	53	16	388	43.7	9.5	186.1	16		nucleus	metal ion binding;RNA binding	Pf08790	17089	ENSMUSG00000067367.9	Lyar	5					PluriNetWork	1	0		1
FALSE	High	Master Protein	Q8R2Q8	Bone marrow stromal antigen 2 OS=Mus musculus GN=Bst2 PE=1 SV=1	0	38.479	17	-0.35	0.00105599	0.784	0.453253	2122.4	2705.7	2122.4	2041.5	2202.4	2656.1	2836.8	2705.7	6	27	6	172	19.1	7.34	85.12	6	defense response;regulation of biological process;response to stimulus	cell surface;cytoplasm;cytosol;endosome;Golgi;membrane	enzyme regulator activity;protein binding;RNA binding;signal transducer activity	Pf04849, Pf14193	69550	ENSMUSG00000046718.8	Bst2	8		R-MMU-6798695	R-MMU-6798695; R-MMU-168256; R-MMU-168249	Neutrophil degranulation		3	0		1
FALSE	High	Master Protein	P84244	Histone H3.3 OS=Mus musculus GN=H3f3a PE=1 SV=2	0	90.349	65	0.34	0.0010617	1.268	0.453253	1902.6	1500.9	1900.8	2032.1	1902.6	1500.9	1451.4	1529.5	10	97	2	136	15.3	11.27	261.39	10	cell differentiation;cell organization and biogenesis;cell proliferation;regulation of biological process;response to stimulus	chromosome;nucleus	DNA binding;protein binding	Pf00125, Pf15630	15078; 15081	ENSMUSG00000016559.14; ENSMUSG00000060743.12	H3f3a; H3f3b	1; 11	Alcoholism; Systemic lupus erythematosus; Transcriptional misregulation in cancer	R-MMU-8936459; R-MMU-5578749; R-MMU-5625886; R-MMU-8939236; R-MMU-2559580; R-MMU-912497; R-MMU-2559582; R-MMU-427359; R-MMU-212300; R-MMU-5250924; R-MMU-73728; R-MMU-573389; R-MMU-1221633; R-MMU-5334727; R-MMU-73777; R-MMU-427413; R-MMU-983231	R-MMU-8936459; R-MMU-73864; R-MMU-5578749; R-MMU-5625740; R-MMU-5625886; R-MMU-8939236; R-MMU-2559580; R-MMU-2559583; R-MMU-912497; R-MMU-2559582; R-MMU-195258; R-MMU-427359; R-MMU-212300; R-MMU-5250941; R-MMU-5250924; R-MMU-212165; R-MMU-73728; R-MMU-573389; R-MMU-73854; R-MMU-162582; R-MMU-194315; R-MMU-73857; R-MMU-74160; R-MMU-1221633; R-MMU-5250913; R-MMU-211000; R-MMU-212436; R-MMU-8953897;…	RUNX1 regulates genes involved in megakaryocyte differentiation and platelet function; Transcriptional regulation by small RNAs; Activated PKN1 stimulates transcription of AR (androgen receptor) regulated genes KLK2 and KLK3; RUNX1 regulates transcription of genes involved in differentiation of HSCs; Oxidative Stress Induced Senescence; Meiotic Recombination; Senescence-Associated Secretory Pheno…	PluriNetWork	39	0		1
FALSE	High	Master Protein	F8WHM5	Golgi apparatus protein 1 (Fragment) OS=Mus musculus GN=Glg1 PE=1 SV=1	0	93.922	25	-0.19	0.00139551	0.875	0.453253	3117	3562.5	3117	3007.5	3129.6	3562.5	3719.6	3553.9	24	52	24	1163	132.3	6.93	127.5	24	regulation of biological process	Golgi;membrane	protein binding	Pf00839		ENSMUSG00000003316.14		8						0	0		1
FALSE	High	Master Protein	Q9CQZ5	NADH dehydrogenase [ubiquinone] 1 alpha subcomplex subunit 6 OS=Mus musculus GN=Ndufa6 PE=1 SV=1	0.001	5.412	12	0.14	0.0015227	1.105	0.453253	908.3	822	913.1	908.3	890.3	822	839.3	815.2	2	4	2	131	15.3	10.11	11.03	2	metabolic process;response to stimulus;transport	membrane;mitochondrion		Pf05347, Pf13232, Pf13233	67130	ENSMUSG00000022450.5	Ndufa6	15	Oxidative phosphorylation; Alzheimer's disease; Huntington's disease; Parkinson's disease; Non-alcoholic fatty liver disease (NAFLD); Metabolic pathways	R-MMU-6799198	R-MMU-1430728; R-MMU-1428517; R-MMU-611105; R-MMU-6799198; R-MMU-163200	Complex I biogenesis	Oxidative phosphorylation; Electron Transport Chain	13	0		1
FALSE	High	Master Protein	Q9D1J3	SAP domain-containing ribonucleoprotein OS=Mus musculus GN=Sarnp PE=1 SV=3	0	82.945	48	0.13	0.00157415	1.098	0.453253	10859.7	9893.5	10859.7	11149.4	10831.2	9769.5	9893.5	10079.7	13	60	13	210	23.5	6.65	167.16	13	metabolic process;regulation of biological process;transport	nucleus	DNA binding;protein binding;RNA binding	Pf02037	66118; 625193	ENSMUSG00000051255.5; ENSMUSG00000078427.3	Sarnp; Gm6563	10; 19		R-MMU-72187; R-MMU-109688; R-MMU-159236	R-MMU-72187; R-MMU-73856; R-MMU-73857; R-MMU-8953854; R-MMU-74160; R-MMU-109688; R-MMU-72203; R-MMU-159236; R-MMU-72202	mRNA 3'-end processing; Cleavage of Growing Transcript in the Termination Region ; Transport of Mature mRNA derived from an Intron-Containing Transcript		9	0		1
FALSE	High	Master Protein	Q8BTM8	Filamin-A OS=Mus musculus GN=Flna PE=1 SV=5	0	1218.27	57	-0.07	0.0016809	0.952	0.453253	97240.6	102101	96736.2	97240.6	98192.6	101336	102945	102101	135	816	122	2647	281	6.04	2676.54	135	cell organization and biogenesis;cellular component movement;metabolic process;regulation of biological process;response to stimulus;transport	cytoplasm;cytoskeleton;cytosol;membrane;nucleus	protein binding;RNA binding;signal transducer activity	Pf00307, Pf00630	192176	ENSMUSG00000031328.15	Flna	X		R-MMU-5627123; R-MMU-446353; R-MMU-114608; R-MMU-430116	R-MMU-446728; R-MMU-76002; R-MMU-76005; R-MMU-5627123; R-MMU-446353; R-MMU-114608; R-MMU-162582; R-MMU-194315; R-MMU-109582; R-MMU-1500931; R-MMU-195258; R-MMU-430116	RHO GTPases activate PAKs; Cell-extracellular matrix interactions; Platelet degranulation ; GP1b-IX-V activation signalling	TNF-alpha NF-kB Signaling Pathway; MAPK signaling pathway; Focal Adhesion	15	13		1
FALSE	High	Master Protein	Q7TPR4	Alpha-actinin-1 OS=Mus musculus GN=Actn1 PE=1 SV=1	0	592.295	68	-0.13	0.00170587	0.917	0.453253	17538.7	19135.3	17538.7	17131.5	17684.8	19035.4	19492.3	19135.3	63	467	40	892	103	5.38	1461.6	63	cell differentiation;cell organization and biogenesis;regulation of biological process	cytoplasm;cytoskeleton;membrane;nucleus	metal ion binding;protein binding;RNA binding	Pf00036, Pf00307, Pf00435, Pf08726, Pf11971, Pf13405, Pf13499	109711	ENSMUSG00000015143.15	Actn1	12	Tight junction; Regulation of actin cytoskeleton; Viral carcinogenesis; Focal adhesion; Systemic lupus erythematosus; Adherens junction; Arrhythmogenic right ventricular cardiomyopathy (ARVC); Leukocyte transendothelial migration; Amoebiasis	R-MMU-114608; R-MMU-446388	R-MMU-446728; R-MMU-76002; R-MMU-76005; R-MMU-446353; R-MMU-114608; R-MMU-109582; R-MMU-1500931; R-MMU-446388	Platelet degranulation ; Regulation of cytoskeletal remodeling and cell spreading by IPP complex components	Regulation of Actin Cytoskeleton; Focal Adhesion	19	1		1
FALSE	High	Master Protein	A0A140LIH4	Protein Adgrg6 OS=Mus musculus GN=Adgrg6 PE=1 SV=1	0.007	2.959	1	0.17	0.00171862	1.122	0.453253	165.5	147.5	165.5	162.4	168	147.5	147.3	151.9	1	1	1	1193	132.6	6.96	2.37	1	cell organization and biogenesis;regulation of biological process;response to stimulus	membrane	protein binding;receptor activity;signal transducer activity	Pf00002, Pf00354, Pf00431, Pf01825		ENSMUSG00000039116.5		10					Odorant GPCRs	1	0		1
FALSE	High	Master Protein	Q61090	Frizzled-7 OS=Mus musculus GN=Fzd7 PE=1 SV=2	0.003	3.399	2	0.33	0.00178378	1.257	0.453253	124.8	99.3	124.8	123.2	133	99.3	97	104.1	1	1	1	572	63.7	7.91	2.57	1	cell differentiation;cell division;cell organization and biogenesis;development;regulation of biological process;response to stimulus	endosome;membrane	protein binding;receptor activity;signal transducer activity	Pf01392, Pf01534	14369	ENSMUSG00000041075.8	Fzd7	1	Pathways in cancer; Breast cancer; mTOR signaling pathway; HTLV-I infection; Basal cell carcinoma; Signaling pathways regulating pluripotency of stem cells; Hippo signaling pathway; Wnt signaling pathway; Proteoglycans in cancer; Melanogenesis	R-MMU-4086400	R-MMU-4086400; R-MMU-195721; R-MMU-3858494; R-MMU-162582	PCP/CE pathway	Non-odorant GPCRs; ESC Pluripotency Pathways; Wnt Signaling in Kidney Disease; Wnt Signaling Pathway; GPCRs, Other; Wnt Signaling Pathway NetPath; Wnt Signaling Pathway and Pluripotency	21	0		1
FALSE	High	Master Protein	Q64337	Sequestosome-1 OS=Mus musculus GN=Sqstm1 PE=1 SV=1	0	103.716	43	0.2	0.00185426	1.146	0.453253	4036.4	3522.9	4015.9	4036.4	4230	3528.8	3522.9	3383.9	12	66	12	442	48.1	5.21	256.81	12	cell communication;cell death;cell differentiation;cell organization and biogenesis;metabolic process;regulation of biological process;response to stimulus	cytoplasm;cytosol;endoplasmic reticulum;endosome;nucleus;vacuole	metal ion binding;protein binding	Pf00564, Pf00569	18412	ENSMUSG00000015837.15	Sqstm1	11	Osteoclast differentiation	R-MMU-446652; R-MMU-5205685; R-MMU-205043; R-MMU-166520; R-MMU-209560; R-MMU-209543	R-MMU-193704; R-MMU-446652; R-MMU-168256; R-MMU-162582; R-MMU-204998; R-MMU-5205647; R-MMU-5205685; R-MMU-9006934; R-MMU-193639; R-MMU-1280215; R-MMU-205043; R-MMU-166520; R-MMU-209560; R-MMU-449147; R-MMU-209543	Interleukin-1 family signaling; Pink/Parkin Mediated Mitophagy; NRIF signals cell death from the nucleus; Signalling by NGF; NF-kB is activated and signals survival; p75NTR recruits signalling complexes	IL-1 Signaling Pathway	17	0		1
FALSE	High	Master Protein	E9PUV9	Caspase recruitment domain-containing protein 10 OS=Mus musculus GN=Card10 PE=1 SV=1	0	18.429	8	-0.13	0.00205033	0.917	0.453253	334.9	365.3	334.9	330.5	337.2	365.3	369.8	358.8	7	11	6	1070	119.1	6.27	16.04	7	metabolic process;regulation of biological process		protein binding	Pf00619, Pf04111	105844	ENSMUSG00000033170.14	Card10	15	NF-kappa B signaling pathway					1	0		1
FALSE	High	Master Protein	Q9DCV7	Keratin, type II cytoskeletal 7 OS=Mus musculus GN=Krt7 PE=1 SV=1	0	480.303	75	-0.17	0.00209205	0.887	0.453253	39646.9	44688.9	39646.9	39270.4	40687.8	44688.9	44997	44063	43	448	36	457	50.7	5.87	1385.86	43	cell organization and biogenesis;transport	cytoplasm;cytoskeleton;nucleus	catalytic activity;motor activity;protein binding;structural molecule activity	Pf00038, Pf01576, Pf06160, Pf07926, Pf08317, Pf11559, Pf12128, Pf12137, Pf13166, Pf13514	110310	ENSMUSG00000023039.16	Krt7	15		R-MMU-6809371	R-MMU-6809371; R-MMU-1266738; R-MMU-6805567	Formation of the cornified envelope	EGFR1 Signaling Pathway	4	2		1
FALSE	High	Master Protein	Q9CPT4	Myeloid-derived growth factor OS=Mus musculus GN=Mydgf PE=1 SV=1	0	28.568	27	-0.37	0.00218021	0.772	0.453253	2411.4	3122.5	2388.3	2531.9	2411.4	3139.3	3066.5	3122.5	5	23	5	166	18	6.79	65.7	5	cell death;regulation of biological process	extracellular		Pf10572	28106	ENSMUSG00000019579.13	D17Wsu104e; Mydgf	17						0	0		1
FALSE	High	Master Protein	Q91VC9	Growth hormone-inducible transmembrane protein OS=Mus musculus GN=Ghitm PE=1 SV=1	0	9.905	3	0.42	0.00218191	1.338	0.453253	465.9	348.2	467.8	465.9	461.3	337.8	358.2	348.2	1	6	1	346	37.3	9.8	16.98	1	cell death	membrane;mitochondrion		Pf01027, Pf12811	66092	ENSMUSG00000041028.15	Ghitm	14						0	0		1
FALSE	Low	Master Protein	Q7TN02	Mediator of RNA polymerase II transcription subunit 26 OS=Mus musculus GN=Med26 PE=1 SV=1	0.072	1.277	1	-0.3	0.00222107	0.812	0.453253	69.5	85.7	68.9	72.8	69.5	85.7	87.6	81.8	1	2	1	588	64.6	9.19	0	1	metabolic process;regulation of biological process	nucleus	DNA binding;protein binding	Pf08711	70625	ENSMUSG00000045248.6	Med26	8		R-MMU-212436; R-MMU-5334727; R-MMU-442533	R-MMU-212436; R-MMU-5334727; R-MMU-73857; R-MMU-74160; R-MMU-442533	Generic Transcription Pathway; Mus musculus biological processes; Transcriptional Regulation of Adipocyte Differentiation in 3T3-L1 Pre-adipocytes		5	0		1
FALSE	High	Master Protein	Q9CYA0	Cysteine-rich with EGF-like domain protein 2 OS=Mus musculus GN=Creld2 PE=1 SV=1	0	13.051	11	-0.25	0.00223639	0.842	0.453253	457	543.1	470.4	457	441.1	543.1	529.6	556.4	3	5	3	350	38.2	4.58	12.95	3		endoplasmic reticulum;extracellular;Golgi	metal ion binding	Pf03302, Pf11938	76737	ENSMUSG00000023272.3	Creld2	15						0	0		1
FALSE	High	Master Protein	P63168	Dynein light chain 1, cytoplasmic OS=Mus musculus GN=Dynll1 PE=1 SV=1	0	49.29	52	-0.13	0.00225528	0.916	0.453253	4347.3	4745.5	4407.8	4347.3	4284.3	4745.5	4688.3	4762.1	5	48	3	89	10.4	7.4	158.97	5	cell death;cell organization and biogenesis;cellular component movement;metabolic process;regulation of biological process;transport	chromosome;cytoplasm;cytoskeleton;cytosol;membrane;mitochondrion;nucleus	catalytic activity;enzyme regulator activity;motor activity;protein binding	Pf01221	56455	ENSMUSG00000009013.5	Dynll1	5	Vasopressin-regulated water reabsorption	R-MMU-111446; R-MMU-380259; R-MMU-6807878; R-MMU-1632852; R-MMU-380320; R-MMU-5620924; R-MMU-2500257; R-MMU-2467813; R-MMU-6811436; R-MMU-5620912; R-MMU-8854518; R-MMU-380270; R-MMU-2565942; R-MMU-6798695; R-MMU-3371497; R-MMU-141444; R-MMU-5663220; R-MMU-2132295	R-MMU-168256; R-MMU-111446; R-MMU-380259; R-MMU-6807878; R-MMU-69278; R-MMU-1632852; R-MMU-5357801; R-MMU-392499; R-MMU-199977; R-MMU-1280218; R-MMU-69275; R-MMU-380320; R-MMU-195258; R-MMU-141424; R-MMU-5620924; R-MMU-1640170; R-MMU-2500257; R-MMU-2467813; R-MMU-68877; R-MMU-6811436; R-MMU-162582; R-MMU-6811442; R-MMU-2262752; R-MMU-68882; R-MMU-109581; R-MMU-446203; R-MMU-453274; R-MMU-5620912;…	Activation of BIM and translocation to mitochondria ; Loss of Nlp from mitotic centrosomes; COPI-mediated anterograde transport; Macroautophagy; Recruitment of NuMA to mitotic centrosomes; Intraflagellar transport; Resolution of Sister Chromatid Cohesion; Separation of Sister Chromatids; COPI-independent Golgi-to-ER retrograde traffic; Anchoring of the basal body to the plasma membrane; AURKA Act…		55	2		1
FALSE	High	Master Protein	Q04750	DNA topoisomerase 1 OS=Mus musculus GN=Top1 PE=1 SV=2	0	96.897	32	0.34	0.00230538	1.267	0.453253	3880	3062.3	3880	4115.9	3777.9	3062.3	3019.3	3221.2	22	53	22	767	90.8	9.33	121.25	22	cell division;cell organization and biogenesis;metabolic process;regulation of biological process;response to stimulus	chromosome;cytoplasm;nucleus	catalytic activity;DNA binding;nucleotide binding;protein binding;RNA binding	Pf01028, Pf02919, Pf14370	21969	ENSMUSG00000070544.6	Top1	2		R-MMU-4615885	R-MMU-392499; R-MMU-2990846; R-MMU-597592; R-MMU-3108232; R-MMU-4615885	SUMOylation of DNA replication proteins		5	0		1
FALSE	High	Master Protein	O88952	Protein lin-7 homolog C OS=Mus musculus GN=Lin7c PE=1 SV=2	0	22.055	23	-0.04	0.00232736	0.971	0.453253	1073.5	1105.1	1073.5	1069.6	1079.8	1105.1	1109.9	1098.8	5	13	5	197	21.8	8.43	30.44	5	cell organization and biogenesis;transport	cytoplasm;membrane	protein binding	Pf00595, Pf02828, Pf09829	22343	ENSMUSG00000027162.7	Lin7c	2		R-MMU-212676	R-MMU-212676; R-MMU-112316; R-MMU-112315; R-MMU-112310	Dopamine Neurotransmitter Release Cycle		4	0		1
FALSE	High	Master Protein	Q501J6	Probable ATP-dependent RNA helicase DDX17 OS=Mus musculus GN=Ddx17 PE=1 SV=1	0	285.184	57	-0.14	0.00234144	0.909	0.453253	12485.8	13736.9	12485.8	12463.9	12828.7	13592.3	13736.9	14028.2	43	256	34	650	72.4	8.59	672.16	43	cell differentiation;cell organization and biogenesis;defense response;metabolic process;regulation of biological process;response to stimulus	cytoplasm;cytosol;membrane;nucleus	catalytic activity;nucleotide binding;protein binding;RNA binding	Pf00270, Pf00271	67040		Ddx17	15						0	0		1
FALSE	High	Master Protein	P54763	Ephrin type-B receptor 2 OS=Mus musculus GN=Ephb2 PE=1 SV=3	0	36.255	8	0.15	0.00246657	1.113	0.453253	307	275.8	307	301.8	307.9	268.6	278.4	275.8	6	12	5	986	109.8	5.71	37.81	6	cell organization and biogenesis;cellular component movement;development;metabolic process;regulation of biological process;response to stimulus	membrane;nucleus	catalytic activity;nucleotide binding;protein binding;receptor activity;signal transducer activity	Pf00041, Pf00069, Pf00536, Pf01404, Pf03302, Pf07647, Pf07699, Pf07714, Pf14575	13844	ENSMUSG00000028664.14	Ephb2	4	Axon guidance	R-MMU-3928662; R-MMU-3928664; R-MMU-3928665	R-MMU-2682334; R-MMU-422475; R-MMU-3928662; R-MMU-1266738; R-MMU-3928664; R-MMU-3928665	EPHB-mediated forward signaling; Ephrin signaling; EPH-ephrin mediated repulsion of cells	Keap1-Nrf2; NLR Proteins	9	0		1
FALSE	High	Master Protein	Q61468	Mesothelin OS=Mus musculus GN=Msln PE=1 SV=1	0	45.319	15	-0.17	0.00254217	0.889	0.458472	1758.7	1977.4	1802.3	1758.7	1734.5	1949.7	2038.6	1977.4	9	20	9	625	69.4	7.59	51.25	9		cell surface;extracellular;Golgi;membrane	protein binding	Pf06060	56047	ENSMUSG00000063011.6	Msln	17		R-MMU-381426; R-MMU-163125; R-MMU-8957275	R-MMU-381426; R-MMU-163125; R-MMU-392499; R-MMU-8957275; R-MMU-597592	Regulation of Insulin-like Growth Factor (IGF) transport and uptake by Insulin-like Growth Factor Binding Proteins (IGFBPs); Post-translational modification: synthesis of GPI-anchored proteins; Post-translational protein phosphorylation		5	0		1
FALSE	High	Master Protein	Q08093	Calponin-2 OS=Mus musculus GN=Cnn2 PE=1 SV=1	0	141.669	60	-0.17	0.00261275	0.887	0.465001	8767.6	9889.8	8456.1	8767.6	8837.3	9889.8	9595.1	9994.8	17	92	15	305	33.1	7.62	261.01	17	cell organization and biogenesis;regulation of biological process;response to stimulus	cytoskeleton;membrane	protein binding	Pf00307, Pf00402	12798	ENSMUSG00000004665.10	Cnn2	10		R-MMU-6798695	R-MMU-6798695; R-MMU-168256; R-MMU-168249	Neutrophil degranulation	Myometrial Relaxation and Contraction Pathways	4	0		1
FALSE	High	Master Protein	Q91WT8	RNA-binding protein 47 OS=Mus musculus GN=Rbm47 PE=1 SV=1	0	30.322	13	-0.08	0.00275093	0.946	0.468087	715.4	756.4	710.4	715.4	717.8	758.5	745.4	756.4	6	15	6	590	64	8.19	41.89	6	cell differentiation;metabolic process	nucleus	protein binding;RNA binding	Pf00076, Pf13893, Pf14259	245945	ENSMUSG00000070780.11	Rbm47	5					mRNA processing; TYROBP Causal Network	2	0		1
FALSE	High	Master Protein	P62254	Ubiquitin-conjugating enzyme E2 G1 OS=Mus musculus GN=Ube2g1 PE=1 SV=3	0.002	4.12	11	0.14	0.0028629	1.105	0.468087	51.2	46.3	51.7	50	51.2	46.3	45.7	46.6	2	3	2	170	19.5	5.3	3.51	2	metabolic process	cytoplasm	catalytic activity;nucleotide binding;protein binding	Pf00179	67128	ENSMUSG00000020794.13	Ube2g1	11	Parkinson's disease; Protein processing in endoplasmic reticulum; Ubiquitin mediated proteolysis	R-MMU-8866652	R-MMU-392499; R-MMU-597592; R-MMU-8852135; R-MMU-8866652	Synthesis of active ubiquitin: roles of E1 and E2 enzymes	Parkinsons Disease Pathway	8	0		1
FALSE	High	Master Protein	P09450	Transcription factor jun-B OS=Mus musculus GN=Junb PE=1 SV=1	0	59.837	39	-0.11	0.00289722	0.925	0.468087	2620.5	2831.6	2555.3	2620.5	2629.9	2848.9	2831.6	2792.8	9	29	8	344	35.7	9.22	85.38	9	cell differentiation;cell proliferation;metabolic process;regulation of biological process;response to stimulus	nucleus	DNA binding;protein binding	Pf00170, Pf03131, Pf03957, Pf07716	16477	ENSMUSG00000052837.6	Junb	8	Osteoclast differentiation; TNF signaling pathway				Oxidative Stress	3	1		1
FALSE	High	Master Protein	D3Z3C1	Fas apoptotic inhibitory molecule 1 OS=Mus musculus GN=Faim PE=1 SV=2	0	8.324	17	-0.23	0.00301554	0.85	0.468087	278	327.2	278	275.8	290.3	327.2	329.2	314.3	4	9	4	201	22.6	5.02	11.23	4	cell death;regulation of biological process	cytoplasm		Pf06905	23873	ENSMUSG00000032463.10	Faim	9						0	0		1
FALSE	High	Master Protein	Q8BZZ3	NEDD4-like E3 ubiquitin-protein ligase WWP1 OS=Mus musculus GN=Wwp1 PE=1 SV=2	0.001	4.263	2	-0.63	0.00317343	0.647	0.468087	127.5	197.1	127.5	124	134.6	179.2	208	197.1	2	2	1	918	104.6	6.38	4.25	2	cell differentiation;metabolic process;regulation of biological process	cytoplasm;cytosol;membrane;nucleus	catalytic activity;protein binding	Pf00168, Pf00397, Pf00632	107568	ENSMUSG00000041058.15	Wwp1	4	Ubiquitin mediated proteolysis; Endocytosis	R-MMU-1253288; R-MMU-2672351	R-MMU-9006934; R-MMU-983712; R-MMU-1253288; R-MMU-2672351; R-MMU-162582; R-MMU-382551; R-MMU-1236394	Downregulation of ERBB4 signaling; Stimuli-sensing channels		9	0		1
FALSE	High	Master Protein	P26040	Ezrin OS=Mus musculus GN=Ezr PE=1 SV=3	0	425.544	76	-0.1	0.00320226	0.935	0.468087	40699.8	43509.2	40774.8	40699.8	40145.7	43509.2	42685.7	43764.8	65	390	49	586	69.4	6.1	1047.78	65	cell differentiation;cell organization and biogenesis;metabolic process;regulation of biological process;response to stimulus;transport	cytoplasm;cytoskeleton;cytosol;endosome;membrane	protein binding;RNA binding	Pf00373, Pf00769, Pf09379, Pf09380	22350	ENSMUSG00000052397.8	Ezr	17	MicroRNAs in cancer; Gastric acid secretion; Regulation of actin cytoskeleton; Proteoglycans in cancer; Leukocyte transendothelial migration	R-MMU-437239; R-MMU-373752	R-MMU-437239; R-MMU-422475; R-MMU-373760; R-MMU-1266738; R-MMU-373752	Recycling pathway of L1; Netrin-1 signaling	Regulation of Actin Cytoskeleton	11	4		1
FALSE	High	Master Protein	G3X9H5	Huntingtin OS=Mus musculus GN=Htt PE=1 SV=1	0.001	5.187	1	-0.58	0.00321039	0.67	0.468087	12.5	18.6	13.6	12.5	11.7	18.6	19.2	17.5	1	1	1	3120	344.6	6.28	3.15	1	cell death;cell differentiation;cell organization and biogenesis;cellular component movement;metabolic process;regulation of biological process;response to stimulus;transport	cytoplasm;cytosol;endoplasmic reticulum;endosome;Golgi;membrane;nucleus;vacuole	protein binding	Pf12372	15194	ENSMUSG00000029104.15	Htt	5	Huntington's disease				EGFR1 Signaling Pathway	2	0		1
FALSE	High	Master Protein	Q64514	Tripeptidyl-peptidase 2 OS=Mus musculus GN=Tpp2 PE=1 SV=3	0	293.742	44	0.04	0.00327742	1.026	0.468087	13870.1	13512.3	13933	13870.1	13788.9	13465.2	13512.3	13572.5	48	167	48	1262	139.8	6.58	481.47	48	metabolic process	cytoplasm;cytosol;nucleus	catalytic activity;protein binding	Pf00082, Pf12580, Pf13739	22019	ENSMUSG00000041763.14	Tpp2	1		R-MMU-983168	R-MMU-1280218; R-MMU-168256; R-MMU-983169; R-MMU-983168	Antigen processing: Ubiquitination & Proteasome degradation		4	0		1
FALSE	High	Master Protein	Q8BGS2	BolA-like protein 2 OS=Mus musculus GN=Bola2 PE=1 SV=1	0	33.401	73	-0.14	0.00329403	0.906	0.468087	1211.5	1336.9	1223.2	1197	1211.5	1353.8	1305.9	1336.9	6	19	6	86	10.2	6.16	70.2	6	cell organization and biogenesis;metabolic process	cytoplasm;nucleus		Pf01722	66162	ENSMUSG00000047721.8	Bola2	7						0	0		1
FALSE	High	Master Protein	P14576	Signal recognition particle 54 kDa protein OS=Mus musculus GN=Srp54 PE=1 SV=2	0	134.936	55	-0.12	0.00334842	0.918	0.468087	4045.2	4405.7	4045.2	3948.3	4051.9	4405.7	4299.9	4457.6	24	73	24	504	55.7	8.75	224.42	24	cell organization and biogenesis;metabolic process;transport	cytoplasm;cytosol;nucleus	catalytic activity;nucleotide binding;RNA binding	Pf00448, Pf01656, Pf02881, Pf02978, Pf03205, Pf09974, Pf13207, Pf13671	24067; 665155	ENSMUSG00000073079.5; ENSMUSG00000112449.1	Srp54a; Srp54b	12	Protein export	R-MMU-72766; R-MMU-1799339	R-MMU-72766; R-MMU-392499; R-MMU-1799339	Translation; SRP-dependent cotranslational protein targeting to membrane	mRNA processing	5	0		1
FALSE	High	Master Protein	Q6NZL1	DEAH (Asp-Glu-Ala-His) box polypeptide 37 OS=Mus musculus GN=Dhx37 PE=1 SV=1	0	53.01	14	0.07	0.00335952	1.047	0.468087	541.3	517.2	534.3	541.3	542.9	517.2	513.2	521.4	11	22	10	1150	128.2	8.79	54.86	11	metabolic process	cytoplasm	catalytic activity;nucleotide binding;RNA binding	Pf00270, Pf00271, Pf04408, Pf07717, Pf13401	208144	ENSMUSG00000029480.13	Dhx37	5		R-MMU-6791226	R-MMU-8868773; R-MMU-6791226; R-MMU-72312; R-MMU-8953854	Major pathway of rRNA processing in the nucleolus and cytosol		4	1		1
FALSE	High	Master Protein	Q9D7J9	Enoyl-CoA hydratase domain-containing protein 3, mitochondrial OS=Mus musculus GN=Echdc3 PE=1 SV=1	0	36.322	39	-0.08	0.00341081	0.949	0.468087	1346.5	1418.9	1341.7	1346.5	1359.8	1422.6	1416.4	1418.9	8	21	8	300	32.4	8.34	49.66	8	metabolic process	mitochondrion	catalytic activity	Pf00378	67856	ENSMUSG00000039063.5	Echdc3	2					Fatty Acid Biosynthesis	1	0		1
FALSE	High	Master Protein	Q60949	TBC1 domain family member 1 OS=Mus musculus GN=Tbc1d1 PE=1 SV=3	0	43.7	12	-0.09	0.00346064	0.94	0.468087	679.2	722.9	678.2	679.2	692.7	722.9	719.6	736.6	12	18	12	1255	141.9	7.24	37.01	12	regulation of biological process;transport	cytosol;nucleus	enzyme regulator activity;protein binding	Pf00566, Pf00640, Pf11830	57915	ENSMUSG00000029174.18	Tbc1d1	5	AMPK signaling pathway	R-MMU-1445148	R-MMU-1445148; R-MMU-5653656; R-MMU-199991	Translocation of GLUT4 to the plasma membrane	Focal Adhesion-PI3K-Akt-mTOR-signaling pathway	5	0		1
FALSE	High	Master Protein	Q64339	Ubiquitin-like protein ISG15 OS=Mus musculus GN=Isg15 PE=1 SV=4	0	31.012	31	-0.38	0.00396138	0.766	0.520209	247.3	322.7	247.3	230.9	261.1	322.7	319.8	357.9	4	9	4	161	17.9	7.9	22.13	4	defense response;metabolic process;regulation of biological process;response to stimulus	cytoplasm;extracellular	protein binding	Pf00240, Pf11976	100038882	ENSMUSG00000035692.6	Isg15	4	RIG-I-like receptor signaling pathway	R-MMU-5656169; R-MMU-1169408	R-MMU-1280215; R-MMU-5656169; R-MMU-1169408; R-MMU-168256; R-MMU-73894; R-MMU-913531; R-MMU-73893; R-MMU-110313; R-MMU-1169410	Termination of translesion DNA synthesis; ISG15 antiviral mechanism	Type II interferon signaling (IFNG)	11	0		1
FALSE	High	Master Protein	F8WHU5	Sister chromatid cohesion protein PDS5 homolog B OS=Mus musculus GN=Pds5b PE=1 SV=1	0	153.495	27	0.07	0.00413252	1.052	0.530003	5343.9	5079.9	5352.2	5343.9	5256.6	5079.9	4991.6	5092.5	35	85	2	1449	164.7	8.54	201.92	35	cell division;cell organization and biogenesis;metabolic process;regulation of biological process;response to stimulus	chromosome;nucleus	DNA binding		100710	ENSMUSG00000034021.15	Pds5b	5						0	33	Phospho [S1359]	1
FALSE	High	Master Protein	Q922U1	U4/U6 small nuclear ribonucleoprotein Prp3 OS=Mus musculus GN=Prpf3 PE=1 SV=1	0	118.738	40	0.12	0.00418502	1.09	0.530003	4361.6	4000.3	4364.3	4361.6	4239.3	3961.5	4057.1	4000.3	26	71	26	683	77.4	9.5	169.46	26	cell organization and biogenesis;metabolic process	cytosol;nucleus;spliceosomal complex	protein binding;RNA binding	Pf01480, Pf06544, Pf08572	70767	ENSMUSG00000015748.13	Prpf3	3	Spliceosome	R-MMU-72163	R-MMU-72163; R-MMU-8953854; R-MMU-72203; R-MMU-72172	mRNA Splicing - Major Pathway	mRNA processing	6	0		1
FALSE	High	Master Protein	Q6DFW4	Nucleolar protein 58 OS=Mus musculus GN=Nop58 PE=1 SV=1	0	169.707	42	0.13	0.00439773	1.097	0.545722	8699.3	7927.1	8699.3	8731.1	8473.9	7987.4	7927.1	7678.4	20	102	20	536	60.3	8.34	282.91	20	metabolic process	cytosol;membrane;nucleus	protein binding;RNA binding	Pf01798, Pf08060, Pf08156	55989	ENSMUSG00000026020.9	Nop58	1	Ribosome biogenesis in eukaryotes	R-MMU-6791226; R-MMU-4570464	R-MMU-8868773; R-MMU-392499; R-MMU-6791226; R-MMU-2990846; R-MMU-4570464; R-MMU-72312; R-MMU-8953854; R-MMU-597592; R-MMU-3108232	Major pathway of rRNA processing in the nucleolus and cytosol; SUMOylation of RNA binding proteins		10	0	Phospho [S509]	1
FALSE	High	Master Protein	E9QPI5	Sister chromatid cohesion protein PDS5 homolog A OS=Mus musculus GN=Pds5a PE=1 SV=1	0	169.346	29	0.04	0.00455043	1.03	0.550642	4733.3	4593.3	4767.8	4710.4	4733.3	4587.4	4593.3	4637	34	83	29	1332	150.1	7.85	212.87	34	cell organization and biogenesis;metabolic process;regulation of biological process;response to stimulus	chromosome;membrane;nucleus			71521	ENSMUSG00000029202.12	Pds5a	5		R-MMU-2468052; R-MMU-2470946; R-MMU-2500257; R-MMU-2467813	R-MMU-69278; R-MMU-69242; R-MMU-2468052; R-MMU-2470946; R-MMU-1640170; R-MMU-68884; R-MMU-68882; R-MMU-2500257; R-MMU-68877; R-MMU-2467813; R-MMU-2555396; R-MMU-68886	Establishment of Sister Chromatid Cohesion; Cohesin Loading onto Chromatin; Resolution of Sister Chromatid Cohesion; Separation of Sister Chromatids		12	0		1
FALSE	Medium	Master Protein	P61219	DNA-directed RNA polymerases I, II, and III subunit RPABC2 OS=Mus musculus GN=Polr2f PE=2 SV=1	0.039	1.61	6	0.15	0.00472147	1.107	0.560198	471.8	426	471.8	472.3	461.4	433.5	415.5	426	1	2	1	127	14.5	4.22	6.1	1	metabolic process	nucleus	catalytic activity;DNA binding	Pf01192	69833	ENSMUSG00000033020.6	Polr2f	15	Purine metabolism; Pyrimidine metabolism; Epstein-Barr virus infection; Cytosolic DNA-sensing pathway; Huntington's disease; Metabolic pathways; RNA polymerase	R-MMU-72086; R-MMU-75953; R-MMU-5578749; R-MMU-674695; R-MMU-73863; R-MMU-76071; R-MMU-112382; R-MMU-72163; R-MMU-6781823; R-MMU-77075; R-MMU-6803529; R-MMU-73762; R-MMU-5250924; R-MMU-72165; R-MMU-76061; R-MMU-6782135; R-MMU-76066; R-MMU-6807505; R-MMU-113418; R-MMU-6796648; R-MMU-73772; R-MMU-6782210; R-MMU-73777; R-MMU-73776; R-MMU-73779	R-MMU-72086; R-MMU-73864; R-MMU-75953; R-MMU-5578749; R-MMU-75955; R-MMU-674695; R-MMU-73863; R-MMU-76071; R-MMU-112382; R-MMU-9006934; R-MMU-72163; R-MMU-6781827; R-MMU-5654738; R-MMU-6781823; R-MMU-77075; R-MMU-6803529; R-MMU-73762; R-MMU-5250924; R-MMU-72165; R-MMU-76061; R-MMU-212165; R-MMU-6782135; R-MMU-76066; R-MMU-73854; R-MMU-6807505; R-MMU-162582; R-MMU-73894; R-MMU-73857; R-MMU-74160; …	mRNA Capping; RNA Polymerase II Transcription Initiation; Transcriptional regulation by small RNAs; RNA Polymerase II Pre-transcription Events; RNA Polymerase I Transcription Termination; RNA Polymerase III Transcription Initiation From Type 3 Promoter; Formation of RNA Pol II elongation complex ; mRNA Splicing - Major Pathway; Formation of TC-NER Pre-Incision Complex; RNA Pol II CTD phosphorylat…	Estrogen signaling; Purine metabolism	57	0		1
FALSE	High	Master Protein	Q6P5B0	RRP12-like protein OS=Mus musculus GN=Rrp12 PE=1 SV=1	0	166.576	28	0.03	0.00478773	1.023	0.560408	6942.1	6789.3	6942.1	6980.2	6902	6791.8	6789.3	6738	31	87	31	1295	143	8.91	241.82	31		membrane;nucleus	RNA binding	Pf08161	107094	ENSMUSG00000035049.3	Rrp12	19						0	0		1
FALSE	Low	Master Protein	Q99LW0	Ankyrin repeat domain-containing protein 10 OS=Mus musculus GN=Ankrd10 PE=2 SV=2	0.057	1.382	2	0.16	0.00509652	1.116	0.560408	49.8	44.6	48	49.9	49.8	44.3	44.6	45.4	1	2	1	415	43.9	6.3	0	1	regulation of biological process		protein binding	Pf00023, Pf12796, Pf13606, Pf13637, Pf13857	102334	ENSMUSG00000031508.14	Ankrd10	8						0	0		1
FALSE	High	Master Protein	D3Z132	THO complex subunit 6 homolog OS=Mus musculus GN=Thoc6 PE=1 SV=1	0	15.25	19	0.22	0.00510243	1.167	0.560408	236.6	202.8	231.8	236.6	251	193.7	202.8	206	4	8	4	337	37.1	7.65	20.12	4			protein binding	Pf00400		ENSMUSG00000041319.13		17						0	0		1
FALSE	High	Master Protein	Q9EQK5	Major vault protein OS=Mus musculus GN=Mvp PE=1 SV=4	0	237.455	52	-0.12	0.00520767	0.922	0.560408	9736.2	10558.6	9736.2	9467.4	9865.7	10440.6	10558.6	10817.6	39	148	39	861	95.9	5.59	436.95	39	cell proliferation;metabolic process;regulation of biological process;response to stimulus	cytoplasm;cytoskeleton;cytosol;membrane;nucleus	protein binding	Pf01145, Pf01505, Pf11978	78388		Mvp	7						0	0		1
FALSE	High	Master Protein	Q8CFE6	Sodium-coupled neutral amino acid transporter 2 OS=Mus musculus GN=Slc38a2 PE=1 SV=1	0	30.399	10	0.15	0.00526958	1.112	0.561102	752.1	676.2	752.1	762.3	735.8	674.8	701.3	676.2	4	12	4	504	55.5	7.94	48.22	4	cell communication;response to stimulus;transport	membrane	transporter activity	Pf01490	67760	ENSMUSG00000022462.6	Slc38a2	15	Protein digestion and absorption; Glutamatergic synapse; GABAergic synapse	R-MMU-352230; R-MMU-210500	R-MMU-425407; R-MMU-425393; R-MMU-352230; R-MMU-112316; R-MMU-112315; R-MMU-382551; R-MMU-112310; R-MMU-210500	Amino acid transport across the plasma membrane; Glutamate Neurotransmitter Release Cycle	Endochondral Ossification	12	0		1
FALSE	High	Master Protein	Q7TPE5	Probable RNA polymerase II nuclear localization protein SLC7A6OS OS=Mus musculus GN=Slc7a6os PE=1 SV=1	0	27.059	16	-0.14	0.00538011	0.91	0.563347	592.4	650.8	592.4	577.1	596.4	650.8	635.2	666	4	8	4	306	35	4.58	22.54	4	cell differentiation;transport	cytoplasm;nucleus			66432	ENSMUSG00000033106.6	Slc7a6os	8						0	0		1
FALSE	High	Master Protein	P57784	U2 small nuclear ribonucleoprotein A' OS=Mus musculus GN=Snrpa1 PE=1 SV=2	0	130.353	61	0.06	0.00557654	1.042	0.563347	5118.8	4913.5	5069.4	5142.2	5118.8	4959.9	4867.4	4913.5	18	58	18	255	28.3	8.62	194.65	18	metabolic process	nucleus;spliceosomal complex	protein binding;RNA binding	Pf12799, Pf13855, Pf14580	68981	ENSMUSG00000030512.13	Snrpa1	7	Spliceosome	R-MMU-72163	R-MMU-72163; R-MMU-8953854; R-MMU-72203; R-MMU-72172	mRNA Splicing - Major Pathway	mRNA processing	6	0		1
FALSE	High	Master Protein	Q99PG2	Opioid growth factor receptor OS=Mus musculus GN=Ogfr PE=1 SV=1	0	82.596	42	-0.16	0.0056601	0.897	0.563347	3242.2	3614.5	3353.4	3213.6	3242.2	3524.1	3633.3	3614.5	15	39	15	633	70.6	4.77	103.38	15	regulation of biological process	cytoplasm;membrane;nucleus	receptor activity	Pf04664	72075	ENSMUSG00000049401.10	Ogfr	2						0	0	Phospho [S403]	1
FALSE	High	Master Protein	Q68FL6	Methionine--tRNA ligase, cytoplasmic OS=Mus musculus GN=Mars PE=1 SV=1	0	275.678	50	-0.06	0.0058937	0.958	0.563347	15909.6	16601.9	15788.8	15954	15909.6	16601.9	16367.4	16655.7	39	168	38	902	101.4	7.14	511.39	39	cell communication;metabolic process;regulation of biological process;response to stimulus	cytoplasm;cytosol;membrane;mitochondrion	catalytic activity;nucleotide binding;RNA binding	Pf00043, Pf00133, Pf00458, Pf09334, Pf13410, Pf14497	216443	ENSMUSG00000040354.14	Mars	10	Selenocompound metabolism; Aminoacyl-tRNA biosynthesis					2	1		1
FALSE	High	Master Protein	P28741	Kinesin-like protein KIF3A OS=Mus musculus GN=Kif3a PE=1 SV=2	0	9.382	4	-0.16	0.00593259	0.895	0.563347	206.5	230.6	198.1	207.9	206.5	230.3	235.1	230.6	2	3	2	701	80.1	6.54	9.44	2	cell organization and biogenesis;cell proliferation;cellular component movement;regulation of biological process;response to stimulus	cytoplasm;cytoskeleton;cytosol	catalytic activity;motor activity;nucleotide binding;protein binding	Pf00225, Pf03938	16568	ENSMUSG00000018395.19	Kif3a	11	Hedgehog signaling pathway	R-MMU-5620924; R-MMU-983189; R-MMU-6811434; R-MMU-2132295; R-MMU-5635838; R-MMU-5610787	R-MMU-5620924; R-MMU-5617833; R-MMU-5632684; R-MMU-8856688; R-MMU-168256; R-MMU-162582; R-MMU-5358351; R-MMU-983189; R-MMU-6811434; R-MMU-2132295; R-MMU-5635838; R-MMU-5610787; R-MMU-5653656; R-MMU-1280218; R-MMU-6811442; R-MMU-199991; R-MMU-983231; R-MMU-109582; R-MMU-1852241	Intraflagellar transport; Kinesins; COPI-dependent Golgi-to-ER retrograde traffic; MHC class II antigen presentation; Activation of SMO; Hedgehog 'off' state	Endochondral Ossification; Insulin Signaling	22	0		1
FALSE	High	Master Protein	Q8R0W0	Epiplakin OS=Mus musculus GN=Eppk1 PE=1 SV=2	0	251.627	43	-0.15	0.00613917	0.899	0.574094	5330.8	5929.9	5541.1	5277	5330.8	5881.4	6124.5	5929.9	45	125	41	6548	724.2	6.07	378.71	45	cell organization and biogenesis;regulation of biological process;response to stimulus	cytoplasm;cytoskeleton;membrane	protein binding;RNA binding	Pf00681	223650		Eppk1	15					EGFR1 Signaling Pathway	1	0		1
FALSE	High	Master Protein	Q9Z2D6	Methyl-CpG-binding protein 2 OS=Mus musculus GN=Mecp2 PE=1 SV=1	0	11.686	8	0.17	0.00619678	1.123	0.574094	99.1	88.2	100.2	96.6	99.1	88.2	91	86.3	3	5	3	484	52.3	9.96	14.65	3	cell communication;cell differentiation;cell organization and biogenesis;defense response;metabolic process;regulation of biological process;response to stimulus;transport	cytoplasm;cytosol;mitochondrion;nucleus	DNA binding;nucleotide binding;protein binding;RNA binding	Pf01429	17257	ENSMUSG00000031393.16	Mecp2	X					Lung fibrosis	1	0		1
FALSE	High	Master Protein	Q91YR1	Twinfilin-1 OS=Mus musculus GN=Twf1 PE=1 SV=2	0	52.282	39	-0.06	0.00624092	0.96	0.574249	3124.9	3255.7	3152.2	3124.9	3101	3293.7	3226.8	3255.7	10	38	9	350	40.1	6.67	89.34	10	cell organization and biogenesis;metabolic process;regulation of biological process	cytoplasm;cytoskeleton;cytosol	catalytic activity;nucleotide binding;protein binding	Pf00241	19230	ENSMUSG00000022451.12	Twf1	15						0	1		1
FALSE	High	Master Protein	Q8R0K9	Transcription factor E2F4 OS=Mus musculus GN=E2f4 PE=1 SV=1	0.007	2.854	2	0.1	0.0063473	1.068	0.576199	135.1	126.4	135.1	133.3	138.1	126.4	124.3	126.6	1	3	1	410	43.8	4.75	6.5	1	cell differentiation;cell organization and biogenesis;cellular homeostasis;metabolic process;regulation of biological process	cytoplasm;nucleus	DNA binding;protein binding	Pf02319	104394	ENSMUSG00000014859.9	E2f4	8	TGF-beta signaling pathway; Cell cycle	R-MMU-69231; R-MMU-1538133; R-MMU-2173796	R-MMU-69231; R-MMU-453279; R-MMU-1640170; R-MMU-1538133; R-MMU-69236; R-MMU-162582; R-MMU-73857; R-MMU-74160; R-MMU-69278; R-MMU-2173796; R-MMU-9006936; R-MMU-212436; R-MMU-2173793; R-MMU-170834	Cyclin D associated events in G1; G0 and Early G1; SMAD2/SMAD3:SMAD4 heterotrimer regulates transcription	G1 to S cell cycle control; Adipogenesis genes	18	0		1
FALSE	High	Master Protein	Q9QUR7	Peptidyl-prolyl cis-trans isomerase NIMA-interacting 1 OS=Mus musculus GN=Pin1 PE=1 SV=1	0	57.927	45	-0.08	0.0066171	0.944	0.584665	2894.2	3066.3	2859.3	2894.2	2933.4	3030.7	3066.3	3071.8	8	41	8	165	18.4	8.79	133.38	8	cell differentiation;cell organization and biogenesis;metabolic process;regulation of biological process	cytoplasm;cytosol;mitochondrion;nucleus	catalytic activity;motor activity;protein binding	Pf00397, Pf00639, Pf13145, Pf13616	23988	ENSMUSG00000032171.7	Pin1	9	RIG-I-like receptor signaling pathway	R-MMU-6804756; R-MMU-936440; R-MMU-6811555	R-MMU-168928; R-MMU-212436; R-MMU-6804756; R-MMU-5633007; R-MMU-936440; R-MMU-168256; R-MMU-6804758; R-MMU-6811555; R-MMU-73857; R-MMU-74160; R-MMU-3700989; R-MMU-168249	Regulation of TP53 Activity through Phosphorylation; Negative regulators of DDX58/IFIH1 signaling; PI5P Regulates TP53 Acetylation	PluriNetWork; Wnt Signaling Pathway NetPath	15	0		1
FALSE	High	Master Protein	O35900	U6 snRNA-associated Sm-like protein LSm2 OS=Mus musculus GN=Lsm2 PE=1 SV=1	0	20.913	41	0.17	0.00669028	1.127	0.584665	935.6	829.9	971.2	924.8	935.6	829.9	803.2	857.1	4	20	4	95	10.8	6.52	67	4	cell organization and biogenesis;metabolic process	cytoplasm;nucleus;spliceosomal complex	protein binding;RNA binding	Pf01423	27756	ENSMUSG00000007050.17	Lsm2	17	RNA degradation; Spliceosome	R-MMU-72163; R-MMU-72165; R-MMU-430039	R-MMU-72163; R-MMU-72165; R-MMU-429914; R-MMU-8953854; R-MMU-72203; R-MMU-72172; R-MMU-430039	mRNA Splicing - Major Pathway; mRNA Splicing - Minor Pathway; mRNA decay by 5' to 3' exoribonuclease	mRNA processing	10	0		1
FALSE	High	Master Protein	Q3TWW8	Serine/arginine-rich splicing factor 6 OS=Mus musculus GN=Srsf6 PE=1 SV=1	0	89.693	45	0.06	0.00677097	1.046	0.584665	11640.4	11132.6	11546.3	11815.8	11640.4	11221.5	11046.9	11132.6	21	90	17	339	39	11.46	223.6	21	cell organization and biogenesis;metabolic process;regulation of biological process;response to stimulus	nucleus	protein binding;RNA binding	Pf00076, Pf08777, Pf13893, Pf14259	67996	ENSMUSG00000016921.14	Srsf6	2	Herpes simplex infection; Spliceosome	R-MMU-72163; R-MMU-72165; R-MMU-72187; R-MMU-109688; R-MMU-159236	R-MMU-72163; R-MMU-72165; R-MMU-72187; R-MMU-73856; R-MMU-73857; R-MMU-8953854; R-MMU-74160; R-MMU-109688; R-MMU-72203; R-MMU-72172; R-MMU-159236; R-MMU-72202	mRNA Splicing - Major Pathway; mRNA Splicing - Minor Pathway; mRNA 3'-end processing; Cleavage of Growing Transcript in the Termination Region ; Transport of Mature mRNA derived from an Intron-Containing Transcript	mRNA processing	15	4	Phospho [S303]	1
FALSE	High	Master Protein	O08738	Caspase-6 OS=Mus musculus GN=Casp6 PE=1 SV=1	0	20.564	22	0.12	0.00690344	1.089	0.584665	257.2	236.1	252.6	264.2	257.2	232.1	239.2	236.1	6	7	5	276	31.6	6.89	15.7	6	cell death;cell differentiation;defense response;metabolic process;regulation of biological process;response to stimulus	cytoplasm;cytosol;nucleus	catalytic activity;protein binding	Pf00656	12368	ENSMUSG00000027997.9	Casp6	3	Apoptosis	R-MMU-264870; R-MMU-352238	R-MMU-5357801; R-MMU-111465; R-MMU-109581; R-MMU-75153; R-MMU-264870; R-MMU-352238	Caspase-mediated cleavage of cytoskeletal proteins; Breakdown of the nuclear lamina	Apoptosis; Apoptosis Modulation by HSP70; Parkinsons Disease Pathway; MAPK signaling pathway; FAS pathway and Stress induction of HSP regulation	12	0		1
FALSE	High	Master Protein	Q497V5	S1 RNA-binding domain-containing protein 1 OS=Mus musculus GN=Srbd1 PE=2 SV=2	0	22.354	8	0.12	0.00691601	1.09	0.584665	405.2	371.8	405.2	418.6	401.3	373.6	371.8	365.9	5	8	5	1015	114	8.78	18.2	5	metabolic process		RNA binding	Pf00575, Pf09371, Pf12836, Pf14635, Pf14639	78586		Srbd1	17						0	0		1
FALSE	High	Master Protein	Q8K363	ATP-dependent RNA helicase DDX18 OS=Mus musculus GN=Ddx18 PE=1 SV=1	0	188.787	53	0.12	0.0073579	1.086	0.584665	11540.4	10628.6	11334.5	11540.4	11732.1	10628.6	10592.3	10743	31	103	31	660	74.1	9.52	293.34	31	metabolic process;response to stimulus	chromosome;cytoplasm;membrane;nucleus	catalytic activity;DNA binding;nucleotide binding;RNA binding	Pf00270, Pf00271, Pf04851, Pf13959	66942	ENSMUSG00000001674.11	Ddx18	1						0	0		1
FALSE	High	Master Protein	Q9ER00	Syntaxin-12 OS=Mus musculus GN=Stx12 PE=1 SV=1	0	40.996	38	-0.08	0.0075106	0.946	0.584665	2961	3128.5	2961	2933.5	3011.7	3089.1	3161.8	3128.5	10	28	10	274	31.2	5.44	69.34	10	cell organization and biogenesis;regulation of biological process;transport	endosome;Golgi;membrane	protein binding	Pf00804, Pf05739, Pf14523	100226	ENSMUSG00000028879.4	Stx12	4	Phagosome					1	0		1
FALSE	High	Master Protein	Q9D883	Splicing factor U2AF 35 kDa subunit OS=Mus musculus GN=U2af1 PE=1 SV=4	0	56.939	43	0.05	0.00759929	1.036	0.584665	7991.4	7716.3	7889.4	7991.4	8006.5	7651.7	7716.3	7769.3	10	56	10	239	27.8	8.81	171.55	10	metabolic process	nucleus;spliceosomal complex	metal ion binding;protein binding;RNA binding	Pf00076, Pf00642, Pf13893	108121	ENSMUSG00000061613.12	U2af1	17	Spliceosome				mRNA processing	2	0		1
FALSE	High	Master Protein	E9Q3P4	Protein Cenpf OS=Mus musculus GN=Cenpf PE=1 SV=1	0.001	4.471	1	-0.54	0.00764847	0.686	0.584665	39.2	57.2	38.3	39.2	44.7	53.7	57.2	59.1	2	2	2	2997	342.3	5.16	2.93	2	metabolic process;regulation of biological process;transport	chromosome;cytoplasm;nucleus	catalytic activity;motor activity;protein binding;transporter activity	Pf01496, Pf01576, Pf02463, Pf04111, Pf05557, Pf10473, Pf10481, Pf10490, Pf12128, Pf13166	108000	ENSMUSG00000026605.14	Cenpf	1		R-MMU-2500257; R-MMU-141444; R-MMU-2467813; R-MMU-5663220	R-MMU-141424; R-MMU-1640170; R-MMU-2500257; R-MMU-141444; R-MMU-162582; R-MMU-194315; R-MMU-68877; R-MMU-2467813; R-MMU-2555396; R-MMU-68886; R-MMU-69618; R-MMU-5663220; R-MMU-69278; R-MMU-69620; R-MMU-68882; R-MMU-195258	Resolution of Sister Chromatid Cohesion; Amplification of signal from unattached kinetochores via a MAD2 inhibitory signal; Separation of Sister Chromatids; RHO GTPases Activate Formins		16	0		1
FALSE	High	Master Protein	Q8CG48	Structural maintenance of chromosomes protein 2 OS=Mus musculus GN=Smc2 PE=1 SV=2	0	254.039	40	0.02	0.00766893	1.017	0.584665	13077.2	12863.6	13035.8	13153.1	13077.2	12816.5	12863.6	12911.7	48	147	48	1191	134.2	8.41	403.68	48	cell division;cell organization and biogenesis;metabolic process;response to stimulus	chromosome;cytoplasm;nucleus	catalytic activity;DNA binding;motor activity;nucleotide binding;protein binding	Pf01576, Pf02463, Pf04111, Pf05911, Pf06470, Pf09321, Pf09726, Pf12128, Pf13166, Pf13175, Pf13304, Pf13476, Pf13555, Pf14362	14211	ENSMUSG00000028312.19	Smc2	4		R-MMU-2514853; R-MMU-2299718	R-MMU-69278; R-MMU-1640170; R-MMU-68877; R-MMU-2514853; R-MMU-68875; R-MMU-68886; R-MMU-2299718	Condensation of Prometaphase Chromosomes; Condensation of Prophase Chromosomes		7	0		1
FALSE	High	Master Protein	P54728	UV excision repair protein RAD23 homolog B OS=Mus musculus GN=Rad23b PE=1 SV=2	0	121.326	37	-0.11	0.0077065	0.928	0.584665	11185.7	12047.8	11185.7	11401.2	10986.7	12047.8	11832	12142.8	17	87	15	416	43.5	4.83	238.96	17	cell organization and biogenesis;metabolic process;regulation of biological process;response to stimulus	cytoplasm;cytosol;nucleus;proteasome	DNA binding;protein binding	Pf00240, Pf00627, Pf09280, Pf11976, Pf13881	19359	ENSMUSG00000028426.10	Rad23b	4	Protein processing in endoplasmic reticulum; Nucleotide excision repair	R-MMU-532668; R-MMU-5696394; R-MMU-5696395	R-MMU-532668; R-MMU-5696399; R-MMU-5696398; R-MMU-392499; R-MMU-446203; R-MMU-73894; R-MMU-597592; R-MMU-5696394; R-MMU-5696395	N-glycan trimming in the ER and Calnexin/Calreticulin cycle; DNA Damage Recognition in GG-NER; Formation of Incision Complex in GG-NER		11	2		1
FALSE	High	Master Protein	O70572	Sphingomyelin phosphodiesterase 2 OS=Mus musculus GN=Smpd2 PE=1 SV=1	0	11.87	12	0.09	0.00804562	1.062	0.584665	142.5	134.2	141.2	145.4	142.5	134.2	134.1	137.1	4	4	4	419	47.4	6.44	7.25	4	metabolic process;regulation of biological process;response to stimulus	membrane	catalytic activity;metal ion binding	Pf03372	20598	ENSMUSG00000019822.12	Smpd2	10	Sphingolipid signaling pathway; Sphingolipid metabolism; Metabolic pathways	R-MMU-5626978; R-MMU-1660662	R-MMU-1430728; R-MMU-73887; R-MMU-556833; R-MMU-5626978; R-MMU-75893; R-MMU-162582; R-MMU-428157; R-MMU-1660662	TNFR1-mediated ceramide production; Glycosphingolipid metabolism	Signal Transduction of S1P Receptor	12	0		1
FALSE	High	Master Protein	Q9CZX0	Elongator complex protein 3 OS=Mus musculus GN=Elp3 PE=1 SV=1	0	15.125	11	0.12	0.00809761	1.085	0.584665	538.6	496.2	528.5	554.6	538.6	501.5	482.1	496.2	5	12	5	547	62.3	8.9	21.13	5	cell organization and biogenesis;cellular component movement;metabolic process;regulation of biological process	cytoplasm;nucleus	catalytic activity;enzyme regulator activity;metal ion binding;protein binding	Pf04055	74195		Elp3	14						0	0		1
FALSE	High	Master Protein	Q9CWK3	CD2 antigen cytoplasmic tail-binding protein 2 OS=Mus musculus GN=Cd2bp2 PE=1 SV=1	0	17.502	19	0.07	0.00810214	1.05	0.584665	326.6	311	326.6	334.4	324.8	311	305.8	313.3	5	9	5	342	37.7	4.6	20.37	5	metabolic process;regulation of biological process	cytoplasm;cytosol;nucleus	protein binding	Pf02213	70233	ENSMUSG00000042502.10	Cd2bp2	7		R-MMU-72163	R-MMU-72163; R-MMU-8953854; R-MMU-72203; R-MMU-72172	mRNA Splicing - Major Pathway	mRNA processing	5	0	Phospho [S196]	1
FALSE	High	Master Protein	Q8VEK0	Cell cycle control protein 50A OS=Mus musculus GN=Tmem30a PE=1 SV=1	0	20.079	21	0.11	0.00830388	1.081	0.584665	531.9	492.2	537.9	520.2	531.9	488.4	492.2	495.8	7	11	7	364	41	8.37	17.11	7	cell organization and biogenesis;regulation of biological process;transport	endoplasmic reticulum;Golgi;membrane	protein binding;transporter activity	Pf03381	69981	ENSMUSG00000032328.12	Tmem30a	9		R-MMU-6798695	R-MMU-6798695; R-MMU-168256; R-MMU-168249	Neutrophil degranulation		3	0		1
FALSE	High	Master Protein	Q8C052	Microtubule-associated protein 1S OS=Mus musculus GN=Map1s PE=1 SV=2	0	157.639	35	-0.05	0.00851196	0.967	0.584665	7725.1	7988.7	7725.1	7657.2	7765.7	7984.1	7988.7	8015.4	31	104	31	973	102.9	7.02	292.14	31	cell death;cell organization and biogenesis;regulation of biological process	cytoplasm;cytoskeleton;cytosol;nucleus	DNA binding;protein binding	Pf08905	270058	ENSMUSG00000019261.3	Map1s; Mtap1s	8						0	0		1
FALSE	High	Master Protein	Q99NF7	Ppm1b protein OS=Mus musculus GN=Ppm1b PE=1 SV=1	0	48.518	26	-0.15	0.00852006	0.903	0.584665	921.5	1020.9	937.9	921.5	898.9	1020	1031.4	1020.9	10	20	1	477	52.1	5.11	52.41	10	metabolic process;regulation of biological process	cytoplasm;cytosol;membrane	catalytic activity;metal ion binding	Pf00481, Pf07830, Pf13672	19043	ENSMUSG00000061130.12	Ppm1b	17					MAPK signaling pathway	1	9		1
FALSE	Medium	Master Protein	F6TFF2	Pituitary tumor-transforming gene 1 protein-interacting protein (Fragment) OS=Mus musculus GN=Pttg1ip PE=1 SV=1	0.014	2.31	5	0.13	0.00862161	1.095	0.584665	418.8	382.5	415.8	435.7	418.8	382.5	392.5	372.1	1	2	1	172	19.8	8.68	5.2	1														0	0		1
FALSE	High	Master Protein	Q9QYI3	DnaJ homolog subfamily C member 7 OS=Mus musculus GN=Dnajc7 PE=1 SV=2	0	109.825	52	0.1	0.00870955	1.069	0.584665	8225.5	7694.4	8225.5	8037.6	8272.5	7585.7	7694.4	7824	25	85	25	494	56.4	6.49	181.68	25	metabolic process	cytoplasm;cytoskeleton;cytosol;membrane;nucleus	protein binding	Pf00226, Pf00515, Pf07719, Pf13414, Pf13424, Pf13431, Pf13432, Pf14559	56354	ENSMUSG00000014195.15	Dnajc7	11						0	0		1
FALSE	High	Master Protein	H3BLI9	TSC22 domain family protein 1 OS=Mus musculus GN=Tsc22d1 PE=1 SV=1	0	30.189	79	-0.17	0.00926588	0.891	0.584665	787	883	810.3	786.8	787	883	855.3	903.9	4	21	2	86	9.4	4.78	64.56	4	metabolic process;regulation of biological process	cytoplasm;nucleus	DNA binding;protein binding	Pf01166	21807	ENSMUSG00000022010.19	Tsc22d1	14						0	0		1
FALSE	High	Master Protein	Q99JW2	Aminoacylase-1 OS=Mus musculus GN=Acy1 PE=1 SV=1	0	41.547	33	-0.11	0.00927309	0.928	0.584665	1173.4	1265	1206.9	1173.4	1172.4	1238.1	1276.2	1265	10	28	10	408	45.8	6.32	69.56	10	metabolic process	cytoplasm	catalytic activity;metal ion binding;protein binding	Pf01546, Pf07687	109652		Acy1	9	Biosynthesis of amino acids; 2-Oxocarboxylic acid metabolism; Arginine biosynthesis; Metabolic pathways					4	0		1
FALSE	High	Master Protein	Q9ESX5	H/ACA ribonucleoprotein complex subunit 4 OS=Mus musculus GN=Dkc1 PE=1 SV=4	0	162.675	46	0.09	0.00938316	1.063	0.584665	6094.7	5734.5	6005.6	6094.7	6197.1	5734.5	5801.9	5703.6	25	82	25	509	57.4	9.28	251.83	25	cell organization and biogenesis;metabolic process;regulation of biological process	nucleus	catalytic activity;protein binding;RNA binding	Pf01472, Pf01509, Pf08068	245474	ENSMUSG00000031403.14	Dkc1	X	Ribosome biogenesis in eukaryotes	R-MMU-171319	R-MMU-73886; R-MMU-1640170; R-MMU-171319; R-MMU-157579; R-MMU-180786	Telomere Extension By Telomerase		6	0	Phospho [S481]	1
FALSE	High	Master Protein	Q9CZ44	NSFL1 cofactor p47 OS=Mus musculus GN=Nsfl1c PE=1 SV=1	0	184.768	76	-0.05	0.0094029	0.967	0.584665	10553	10916.5	10698.2	10493.3	10553	10916.5	10914.6	11079.5	26	122	26	370	40.7	5.15	395.22	26	cell organization and biogenesis;metabolic process;regulation of biological process	chromosome;cytoskeleton;cytosol;Golgi;membrane;nucleus	enzyme regulator activity;protein binding	Pf00789, Pf08059, Pf14555	386649	ENSMUSG00000027455.16	Nsfl1c	2	Protein processing in endoplasmic reticulum					1	0	Phospho [S176]	1
FALSE	High	Master Protein	Q8JZK9	Hydroxymethylglutaryl-CoA synthase, cytoplasmic OS=Mus musculus GN=Hmgcs1 PE=1 SV=1	0	15.284	9	0.22	0.00960805	1.161	0.584665	189.4	163.2	197.6	189.4	186.4	163.2	171.7	157.7	4	9	4	520	57.5	5.99	10.41	4	metabolic process;response to stimulus	cytoplasm;cytosol	catalytic activity;protein binding	Pf01154, Pf08540	208715	ENSMUSG00000093930.1	Hmgcs1	13	Metabolic pathways; Butanoate metabolism; Synthesis and degradation of ketone bodies; Terpenoid backbone biosynthesis; Valine, leucine and isoleucine degradation	R-MMU-191273	R-MMU-1430728; R-MMU-8957322; R-MMU-556833; R-MMU-191273	Cholesterol biosynthesis	Cholesterol Biosynthesis; Endochondral Ossification	11	0		1
FALSE	High	Master Protein	Q69ZX6	MORC family CW-type zinc finger protein 2A OS=Mus musculus GN=Morc2a PE=1 SV=2	0	22.109	7	0.15	0.00989562	1.113	0.584665	474.8	426.6	482.9	466.5	474.8	406.1	431.1	426.6	7	11	6	1030	117.3	8.34	25.05	7		cytosol;nucleus	metal ion binding	Pf02518, Pf07496, Pf13589	74522	ENSMUSG00000034543.14	Morc2a	11		R-MMU-75105	R-MMU-1430728; R-MMU-556833; R-MMU-8978868; R-MMU-75105	Fatty acyl-CoA biosynthesis		4	0		1
FALSE	High	Master Protein	Q9Z1P7	KN motif and ankyrin repeat domain-containing protein 3 OS=Mus musculus GN=Kank3 PE=1 SV=1	0	39.911	15	-0.17	0.0102127	0.89	0.584665	900.5	1011.8	906.9	846.8	900.5	1011.8	1083	999.6	9	15	9	791	84.1	5.2	35.48	9	regulation of biological process	cytoplasm	protein binding	Pf00023, Pf12075, Pf12796, Pf13606, Pf13637, Pf13857	80880	ENSMUSG00000042099.15	Kank3	17						0	0		1
FALSE	High	Master Protein	O55135	Eukaryotic translation initiation factor 6 OS=Mus musculus GN=Eif6 PE=1 SV=2	0	102.012	60	-0.06	0.0102132	0.956	0.584665	4511.9	4719.1	4451.9	4570.2	4511.9	4719.1	4675.4	4774.1	9	88	9	245	26.5	4.74	266.04	9	cell organization and biogenesis;metabolic process;regulation of biological process;response to stimulus;transport	cytoplasm;cytosol;nucleus	RNA binding	Pf01912	16418	ENSMUSG00000027613.15	Eif6	2	Ribosome biogenesis in eukaryotes				Translation Factors; Alpha6-Beta4 Integrin Signaling Pathway	3	0		1
FALSE	Medium	Master Protein	A2A7B5	Protein Prdm2 OS=Mus musculus GN=Prdm2 PE=1 SV=1	0.027	1.796	1	-0.83	0.0102398	0.562	0.584665	77	136.9	77	70.7	88.6	136.9	151.2	112.5	1	1	1	1709	187.1	8	1.63	1	metabolic process;regulation of biological process;response to stimulus	Golgi;nucleus	DNA binding;metal ion binding;protein binding	Pf00856	110593	ENSMUSG00000057637.13	Prdm2	4	Lysine degradation					1	0		1
FALSE	Medium	Master Protein	P13405	Retinoblastoma-associated protein OS=Mus musculus GN=Rb1 PE=1 SV=2	0.045	1.523	2	-0.44	0.0102575	0.739	0.584665	12.6	17	13	12.6	11.2	15	17.7	17	1	2	1	921	105.3	7.93	0	1	cell death;cell differentiation;cell division;cell organization and biogenesis;metabolic process;regulation of biological process;response to stimulus	nucleus	DNA binding;protein binding	Pf01857, Pf01858, Pf08934, Pf11934	19645	ENSMUSG00000022105.6	Rb1	14	Epstein-Barr virus infection; Chronic myeloid leukemia; Cell cycle; Small cell lung cancer; Endocrine resistance; Glioma; HTLV-I infection; Breast cancer; Pathways in cancer; Bladder cancer; Non-small cell lung cancer; Prostate cancer; Hepatitis B; Viral carcinogenesis; Melanoma; Pancreatic cancer	R-MMU-69231; R-MMU-69300; R-MMU-69200; R-MMU-69656; R-MMU-68949; R-MMU-2559584; R-MMU-69304; R-MMU-2299718	R-MMU-69202; R-MMU-69231; R-MMU-453279; R-MMU-69052; R-MMU-69300; R-MMU-1640170; R-MMU-69236; R-MMU-69200; R-MMU-68875; R-MMU-69239; R-MMU-68886; R-MMU-69656; R-MMU-69278; R-MMU-68949; R-MMU-69242; R-MMU-8953897; R-MMU-2559583; R-MMU-2262752; R-MMU-2559584; R-MMU-2559586; R-MMU-69306; R-MMU-69304; R-MMU-2299718; R-MMU-69206	Cyclin D associated events in G1; Removal of licensing factors from origins; Phosphorylation of proteins involved in G1/S transition by active Cyclin E:Cdk2 complexes; Cyclin A:Cdk2-associated events at S phase entry; Orc1 removal from chromatin; Formation of Senescence-Associated Heterochromatin Foci (SAHF); Regulation of DNA replication; Condensation of Prophase Chromosomes	miRNA regulation of DNA Damage Response; Spinal Cord Injury; IL-7 Signaling Pathway; IL-6 signaling Pathway; G1 to S cell cycle control; Adipogenesis genes; Id Signaling Pathway; FAS pathway and Stress induction of HSP regulation	48	0		1
FALSE	High	Master Protein	P11881	Inositol 1,4,5-trisphosphate receptor type 1 OS=Mus musculus GN=Itpr1 PE=1 SV=2	0	7.678	1	0.22	0.0102815	1.163	0.584665	35.5	30.5	35.5	34.3	37.2	32.1	30.1	30.5	3	3	1	2749	313	6.04	4.55	3	cell death;cellular homeostasis;regulation of biological process;response to stimulus;transport	cytoplasm;endoplasmic reticulum;membrane	metal ion binding;protein binding;receptor activity;signal transducer activity;transporter activity	Pf00520, Pf01365, Pf02815, Pf08454, Pf08709	16438	ENSMUSG00000030102.11	Itpr1	6	Glutamatergic synapse; Phosphatidylinositol signaling system; Long-term potentiation; Renin secretion; Retrograde endocannabinoid signaling; Vascular smooth muscle contraction; Long-term depression; Inflammatory mediator regulation of TRP channels; Oocyte meiosis; Estrogen signaling pathway; Dopaminergic synapse; GnRH signaling pathway; Salivary secretion; Oxytocin signaling pathway; Platelet act…	R-MMU-983695; R-MMU-5578775; R-MMU-114508; R-MMU-381676; R-MMU-881907; R-MMU-418457; R-MMU-139853	R-MMU-1430728; R-MMU-983695; R-MMU-168256; R-MMU-162582; R-MMU-5578775; R-MMU-388396; R-MMU-397014; R-MMU-372790; R-MMU-422356; R-MMU-418360; R-MMU-76002; R-MMU-392154; R-MMU-1280218; R-MMU-114508; R-MMU-416476; R-MMU-381676; R-MMU-881907; R-MMU-418457; R-MMU-109582; R-MMU-418346; R-MMU-163685; R-MMU-139853; R-MMU-5576891; R-MMU-983705	Antigen activates B Cell Receptor (BCR) leading to generation of second messengers; Ion homeostasis; Effects of PIP2 hydrolysis; Glucagon-like Peptide-1 (GLP1) regulates insulin secretion; Gastrin-CREB signalling pathway via PKC and MAPK; cGMP effects; Elevation of cytosolic Ca2+ levels	Alzheimers Disease; G Protein Signaling Pathways; Myometrial Relaxation and Contraction Pathways; Calcium Regulation in the Cardiac Cell	59	0		1
FALSE	High	Master Protein	Q3UE92	X-prolyl aminopeptidase (Aminopeptidase P) 1, soluble, isoform CRA_b OS=Mus musculus GN=Xpnpep1 PE=1 SV=1	0	152.496	48	-0.1	0.0103373	0.935	0.584665	9453.2	10114.3	9629.9	9453.2	9272.8	9956.7	10216.3	10114.3	29	115	29	666	74.5	5.83	330.32	29	metabolic process	cytoplasm;cytosol	catalytic activity;metal ion binding;protein binding	Pf00557, Pf01321	170750	ENSMUSG00000025027.17	Xpnpep1	19						0	0		1
FALSE	High	Master Protein	O89017	Legumain OS=Mus musculus GN=Lgmn PE=1 SV=1	0	39.856	14	0.1	0.0103949	1.07	0.584665	1069.3	999.1	1069.3	1059.8	1085.4	999.1	966.6	1006.5	6	21	6	435	49.3	6.39	59.76	6	metabolic process;regulation of biological process;response to stimulus	endosome;vacuole	catalytic activity	Pf01650	19141	ENSMUSG00000021190.14	Lgmn	12	Antigen processing and presentation; Lysosome	R-MMU-2132295; R-MMU-196791; R-MMU-1679131	R-MMU-1430728; R-MMU-8957322; R-MMU-2132295; R-MMU-168898; R-MMU-556833; R-MMU-1280218; R-MMU-168256; R-MMU-196791; R-MMU-168249; R-MMU-1679131	MHC class II antigen presentation; Vitamin D (calciferol) metabolism; Trafficking and processing of endosomal TLR		12	0		1
FALSE	High	Master Protein	Q9D1R2	Protein KTI12 homolog OS=Mus musculus GN=Kti12 PE=1 SV=1	0	54.132	35	-0.15	0.0104468	0.902	0.584665	682	755.7	697.3	682	660	755.7	762.1	740.3	8	24	8	351	38.4	6.92	69.35	8			nucleotide binding	Pf08433	100087	ENSMUSG00000073775.4	Kti12	4						0	0		1
FALSE	High	Master Protein	Q00493	Carboxypeptidase E OS=Mus musculus GN=Cpe PE=1 SV=2	0.001	5.562	4	0.43	0.0106258	1.345	0.584665	458.4	340.8	467.3	458.4	421.1	293.2	340.8	345	2	4	2	476	53.2	5.19	4.07	2	cell organization and biogenesis;metabolic process;regulation of biological process;response to stimulus	extracellular;Golgi;membrane	catalytic activity;metal ion binding;protein binding	Pf00246, Pf13620, Pf13715	12876	ENSMUSG00000037852.8	Cpe	8	Type I diabetes mellitus	R-MMU-264876	R-MMU-2980736; R-MMU-392499; R-MMU-264876	Insulin processing		4	0		1
FALSE	High	Master Protein	P70122	Ribosome maturation protein SBDS OS=Mus musculus GN=Sbds PE=1 SV=4	0	87.213	60	0.19	0.0107625	1.139	0.584665	6248.8	5485.4	6248.8	6249	6062.8	5485.4	5382.6	5721	14	56	14	250	28.8	8.76	165.32	14	cell organization and biogenesis;cell proliferation;cellular component movement;metabolic process;response to stimulus	cytoplasm;cytoskeleton;cytosol;nucleus	protein binding;RNA binding	Pf01172, Pf09377	66711	ENSMUSG00000025337.10	Sbds	5	Ribosome biogenesis in eukaryotes					1	0		1
FALSE	High	Master Protein	Q9Z210	Peroxisomal membrane protein 11B OS=Mus musculus GN=Pex11b PE=1 SV=1	0.002	3.698	7	-0.1	0.0108279	0.935	0.584665	300	321	300	289	301.2	326.6	315.1	321	2	4	2	259	28.7	9.95	3.87	2	cell organization and biogenesis;regulation of biological process;response to stimulus	membrane;mitochondrion	protein binding	Pf05648	18632	ENSMUSG00000028102.15	Pex11b	3	Peroxisome					1	0		1
FALSE	High	Master Protein	Q91YK8	Ly6/PLAUR domain-containing protein 3 OS=Mus musculus GN=Lypd3 PE=2 SV=1	0.001	6.064	3	-0.5	0.0108619	0.707	0.584665	62.6	88.5	58.7	62.6	71.1	87.1	88.5	96.8	1	2	1	363	37.5	7.06	6.12	1	cellular component movement	membrane	protein binding	Pf00021	72434	ENSMUSG00000057454.5	Lypd3	7		R-MMU-163125	R-MMU-163125; R-MMU-392499; R-MMU-597592	Post-translational modification: synthesis of GPI-anchored proteins		3	0		1
FALSE	High	Master Protein	Q9DAR7	m7GpppX diphosphatase OS=Mus musculus GN=Dcps PE=1 SV=1	0	185.165	65	-0.09	0.0108916	0.94	0.584665	8194.5	8714.8	8194.5	8323.3	8067.5	8714.8	8539.7	8822.2	23	138	23	338	39	6.48	420.52	23	metabolic process;regulation of biological process;response to stimulus	cytoplasm;cytosol;mitochondrion;nucleus	catalytic activity;RNA binding	Pf05652, Pf11969	69305	ENSMUSG00000032040.15	Dcps	9	RNA degradation	R-MMU-429958	R-MMU-429958; R-MMU-429914; R-MMU-8953854	mRNA decay by 3' to 5' exoribonuclease		4	0		1
FALSE	High	Master Protein	E9QA76	F-BAR and double SH3 domains protein 1 OS=Mus musculus GN=Fchsd1 PE=1 SV=1	0.007	2.851	16	-0.41	0.0112382	0.751	0.584665	23.1	30.8	23.1	23.6	21.5	30.2	30.8	35.9	1	1	1	57	6.7	9.7	1.95	1				Pf00611		ENSMUSG00000038524.13		18						0	0		1
FALSE	High	Master Protein	Q9CWU9	Nucleoporin Nup37 OS=Mus musculus GN=Nup37 PE=1 SV=2	0	49.734	37	0.09	0.0116794	1.067	0.584665	1155.7	1082.7	1150.8	1155.7	1202.5	1082.7	1034.2	1083.4	10	17	10	326	36.7	6.09	44.43	10	cell division;transport	chromosome;nucleus	protein binding	Pf00400	69736	ENSMUSG00000035351.16	Nup37	10	RNA transport	R-MMU-5578749; R-MMU-4570464; R-MMU-191859; R-MMU-4551638; R-MMU-2500257; R-MMU-141444; R-MMU-2467813; R-MMU-5663220; R-MMU-3301854; R-MMU-170822; R-MMU-159236; R-MMU-3108214; R-MMU-4615885	R-MMU-70326; R-MMU-5578749; R-MMU-4570464; R-MMU-597592; R-MMU-68886; R-MMU-69278; R-MMU-392499; R-MMU-194441; R-MMU-191859; R-MMU-195258; R-MMU-4551638; R-MMU-1430728; R-MMU-141424; R-MMU-1640170; R-MMU-2990846; R-MMU-2500257; R-MMU-141444; R-MMU-162582; R-MMU-194315; R-MMU-68877; R-MMU-2467813; R-MMU-68875; R-MMU-70171; R-MMU-74160; R-MMU-2555396; R-MMU-69618; R-MMU-5663220; R-MMU-71387; R-MMU-…	Transcriptional regulation by small RNAs; SUMOylation of RNA binding proteins; snRNP Assembly; SUMOylation of chromatin organization proteins; Resolution of Sister Chromatid Cohesion; Amplification of signal from unattached kinetochores via a MAD2 inhibitory signal; Separation of Sister Chromatids; RHO GTPases Activate Formins; Nuclear Pore Complex (NPC) Disassembly; Regulation of Glucokinase by …		42	0		1
FALSE	High	Master Protein	E9Q616	Protein Ahnak OS=Mus musculus GN=Ahnak PE=1 SV=1	0	4025.26	83	0.09	0.011881	1.064	0.584665	293402	275797	289594	296820	293402	275797	269990	280292	361	2853	359	5656	603.9	6.3	8930.62	361	cell organization and biogenesis;regulation of biological process	cytoplasm;cytoskeleton;cytosol;membrane;nucleus	protein binding;RNA binding;structural molecule activity		66395	ENSMUSG00000069833.12	Ahnak	19						0	3	Phospho [S116; S136; S213; S217; S5504; S5525; S5555; S5557]	1
FALSE	High	Master Protein	Q99KY4	Cyclin-G-associated kinase OS=Mus musculus GN=Gak PE=1 SV=2	0	47.492	12	-0.09	0.0118994	0.941	0.584665	876.4	931.5	878.2	860.8	876.4	941.9	931.5	909.1	12	25	12	1305	143.6	5.73	69.15	12	cell differentiation;cell organization and biogenesis;metabolic process;regulation of biological process;transport	cytoplasm;cytosol;Golgi;membrane	catalytic activity;nucleotide binding;protein binding	Pf00069, Pf00226, Pf07714, Pf10409	231580		Gak	5						0	0		1
FALSE	High	Master Protein	G3X925	Pyruvate kinase OS=Mus musculus GN=Pklr PE=1 SV=1	0	18.752	4	-0.63	0.0119127	0.647	0.584665	594.9	919.8	594.9	531.8	675.1	919.8	992.3	893.9	4	27	2	574	62.2	7.09	83.4	4	metabolic process;response to stimulus	cytoplasm;cytosol	catalytic activity;metal ion binding;nucleotide binding	Pf00224, Pf02887	18770	ENSMUSG00000041237.12	Pklr	3		R-MMU-70171	R-MMU-1430728; R-MMU-71387; R-MMU-70326; R-MMU-70171	Glycolysis	Glycolysis and Gluconeogenesis; Purine metabolism	6	0		1
FALSE	High	Master Protein	O08528	Hexokinase-2 OS=Mus musculus GN=Hk2 PE=1 SV=1	0	193.173	38	0.09	0.0119331	1.066	0.584665	7405.3	6948.6	7405.3	7235.3	7443.6	6898.7	7095.1	6948.6	31	114	27	917	102.5	6.11	323.9	31	cell organization and biogenesis;cellular homeostasis;metabolic process;regulation of biological process;response to stimulus;transport	cytosol;membrane;mitochondrion	catalytic activity;nucleotide binding;protein binding	Pf00349, Pf03727	15277	ENSMUSG00000000628.10	Hk2	6	Amino sugar and nucleotide sugar metabolism; Type II diabetes mellitus; Central carbon metabolism in cancer; HIF-1 signaling pathway; Insulin signaling pathway; Fructose and mannose metabolism; Starch and sucrose metabolism; Metabolic pathways; Galactose metabolism; Carbohydrate digestion and absorption; Carbon metabolism; Neomycin, kanamycin and gentamicin biosynthesis; Glycolysis / Gluconeogene…	R-MMU-70171	R-MMU-1430728; R-MMU-71387; R-MMU-70326; R-MMU-70171	Glycolysis	Glycolysis and Gluconeogenesis	18	1		1
FALSE	High	Master Protein	Q9EPC1	Alpha-parvin OS=Mus musculus GN=Parva PE=1 SV=1	0	56.527	31	-0.05	0.0122795	0.965	0.584665	2390	2475.8	2390	2392.3	2341.7	2467.2	2475.8	2534	11	36	9	372	42.3	5.95	110.41	11	cell organization and biogenesis;cellular component movement;regulation of biological process;response to stimulus	cytoplasm;cytoskeleton;cytosol;membrane;nucleus	protein binding	Pf00307	57342	ENSMUSG00000030770.15	Parva	7	Focal adhesion					1	2		1
FALSE	High	Master Protein	O54781	SRSF protein kinase 2 OS=Mus musculus GN=Srpk2 PE=1 SV=2	0	39.261	14	0.15	0.0122877	1.107	0.584665	281.6	254.4	284.9	281.6	277.1	251.7	254.4	264.5	9	19	5	681	76.7	4.91	47.89	9	cell differentiation;cell organization and biogenesis;metabolic process;regulation of biological process;response to stimulus	cytoplasm;cytosol;nucleus	catalytic activity;metal ion binding;nucleotide binding;protein binding;RNA binding	Pf00069, Pf07714	20817		Srpk2	5					mRNA processing	1	0		1
FALSE	High	Master Protein	Q9R0N0	Galactokinase OS=Mus musculus GN=Galk1 PE=1 SV=2	0	179.628	49	-0.05	0.012491	0.968	0.584665	7613.3	7868.5	7677.5	7613.3	7510.5	7832.4	7868.5	7993.6	17	98	17	392	42.3	5.26	312.63	17	metabolic process	cytoplasm;membrane	catalytic activity;nucleotide binding;protein binding	Pf08544, Pf10509	14635	ENSMUSG00000020766.4	Galk1	11	Metabolic pathways; Galactose metabolism; Amino sugar and nucleotide sugar metabolism	R-MMU-70370	R-MMU-1430728; R-MMU-71387; R-MMU-70370	Galactose catabolism		6	0		1
FALSE	High	Master Protein	H3BJU7	Rho guanine nucleotide exchange factor 2 OS=Mus musculus GN=Arhgef2 PE=1 SV=1	0	273.001	58	-0.03	0.0126201	0.982	0.584665	15270.1	15554.5	15331.4	15153.5	15270.1	15628.4	15554.5	15545.5	49	174	49	956	108.5	6.87	511.68	49	regulation of biological process;response to stimulus		metal ion binding	Pf00130, Pf00169, Pf00621, Pf07649		ENSMUSG00000028059.15		3						0	0		1
FALSE	High	Master Protein	Q8VDD5	Myosin-9 OS=Mus musculus GN=Myh9 PE=1 SV=4	0	1879.73	68	-0.09	0.0129317	0.938	0.584665	123520	131618	125486	123520	122218	131618	131352	131963	190	1467	164	1960	226.2	5.66	4539.85	190	cell differentiation;cell organization and biogenesis;cellular component movement;metabolic process;regulation of biological process;transport	cytoplasm;cytoskeleton;cytosol;extracellular;membrane;nucleus	catalytic activity;motor activity;nucleotide binding;protein binding;RNA binding;transporter activity	Pf00063, Pf01442, Pf01496, Pf01576, Pf01765, Pf02463, Pf02736, Pf03962, Pf04111, Pf04156, Pf05667, Pf05911, Pf06160, Pf06637, Pf07111, Pf07888, Pf08317, Pf09726, Pf09731, Pf10498, Pf11559, Pf11917, Pf12128, Pf13094, Pf13166	17886	ENSMUSG00000022443.16	Myh9	15	Regulation of actin cytoskeleton; Tight junction	R-MMU-5627123	R-MMU-5627123; R-MMU-162582; R-MMU-194315; R-MMU-195258	RHO GTPases activate PAKs	Primary Focal Segmental Glomerulosclerosis FSGS	7	26	Phospho [S1943]	1
FALSE	High	Master Protein	Q9QXE7	F-box-like/WD repeat-containing protein TBL1X OS=Mus musculus GN=Tbl1x PE=1 SV=2	0	41.353	18	0.1	0.013366	1.068	0.584665	1265.9	1184.9	1265.9	1262.1	1274.1	1184.9	1176.3	1211.5	8	21	5	527	56.8	5.72	48.53	8	cell differentiation;cell organization and biogenesis;metabolic process;regulation of biological process;response to stimulus	nucleus	DNA binding;protein binding	Pf00400, Pf08513, Pf08662	21372	ENSMUSG00000025246.13	Tbl1x	X	Wnt signaling pathway					1	3		1
FALSE	High	Master Protein	Q61233	Plastin-2 OS=Mus musculus GN=Lcp1 PE=1 SV=4	0	289.51	69	-0.08	0.0134068	0.946	0.584665	11204.3	11849.4	11222.3	11204.3	10883.3	11849.4	11612.4	12081.5	35	191	29	627	70.1	5.33	582.16	35	cell organization and biogenesis;cellular component movement;regulation of biological process;response to stimulus	cytoplasm;cytoskeleton;cytosol;membrane	metal ion binding;protein binding	Pf00036, Pf00307, Pf13405, Pf13499, Pf13833	18826	ENSMUSG00000021998.16	Lcp1	14						0	1		1
FALSE	High	Master Protein	Q9EPU0	Regulator of nonsense transcripts 1 OS=Mus musculus GN=Upf1 PE=1 SV=2	0	297.068	44	-0.05	0.0137315	0.964	0.584665	11988.7	12433.7	12102.7	11988.7	11898.1	12433.7	12281.2	12551.7	45	167	45	1124	123.9	6.61	564.15	45	cell organization and biogenesis;cellular homeostasis;metabolic process;regulation of biological process;response to stimulus	chromosome;cytoplasm;cytosol;nucleus;spliceosomal complex	catalytic activity;DNA binding;metal ion binding;nucleotide binding;protein binding;RNA binding	Pf04851, Pf09416, Pf13086, Pf13087, Pf13245, Pf13604	19704	ENSMUSG00000058301.8	Upf1	8	mRNA surveillance pathway; RNA transport	R-MMU-975956; R-MMU-975957	R-MMU-927802; R-MMU-975956; R-MMU-8953854; R-MMU-975957	Nonsense Mediated Decay (NMD) independent of the Exon Junction Complex (EJC); Nonsense Mediated Decay (NMD) enhanced by the Exon Junction Complex (EJC)		6	0		1
FALSE	High	Master Protein	Q3TYK3	Nuclear factor 1 OS=Mus musculus GN=Nfix PE=1 SV=1	0	42.765	22	0.09	0.0138506	1.064	0.584665	1264.9	1189	1241	1264.9	1286.5	1189	1144.4	1192.3	7	28	5	391	43.6	7.99	63.62	7	cell differentiation;metabolic process;regulation of biological process	nucleus	DNA binding;protein binding	Pf00859, Pf03165, Pf10524	18032	ENSMUSG00000001911.16	Nfix	8					Oxidative Stress	1	0		1
FALSE	High	Master Protein	Q3UHU8	General transcription factor II-I OS=Mus musculus GN=Gtf2i PE=1 SV=1	0	136.053	34	0.13	0.0138638	1.094	0.584665	4762.2	4351.2	4762.2	4603.8	4797.6	4310	4383.1	4351.2	28	74	28	962	108.3	7.8	197.43	28	cellular homeostasis;metabolic process;regulation of biological process	cytoplasm;membrane;nucleus	DNA binding;protein binding	Pf02946	14886	ENSMUSG00000060261.15	Gtf2i	5					TNF-alpha NF-kB Signaling Pathway	1	0		1
FALSE	High	Master Protein	Q8CI03	FLYWCH-type zinc finger-containing protein 1 OS=Mus musculus GN=Flywch1 PE=1 SV=2	0.01	2.548	1	0.18	0.013867	1.132	0.584665	118.4	104.7	120.5	113.2	118.4	102.6	104.7	105	1	1	1	673	77	9.91	2.94	1		nucleus	DNA binding;metal ion binding	Pf04500, Pf15423	224613	ENSMUSG00000040097.15	Flywch1	17						0	0		1
FALSE	High	Master Protein	Q91YU8	Suppressor of SWI4 1 homolog OS=Mus musculus GN=Ppan PE=1 SV=2	0	44.621	19	0.17	0.0139728	1.123	0.584665	2543.4	2265	2543.4	2626.3	2496.2	2265	2207.9	2370.3	9	32	9	470	52.7	10.32	90.01	9	cell organization and biogenesis;regulation of biological process	nucleus	RNA binding	Pf04427	235036	ENSMUSG00000004100.12	Ppan	9						0	0		1
FALSE	High	Master Protein	Q9QZ06	Toll-interacting protein OS=Mus musculus GN=Tollip PE=1 SV=1	0	41.799	39	-0.07	0.0141826	0.952	0.584665	2215.6	2327.7	2215.6	2160.3	2221.6	2327.7	2300.8	2390.3	10	28	10	274	30.3	5.17	65.31	10	cell differentiation;defense response;metabolic process;regulation of biological process;response to stimulus	cytoplasm	protein binding	Pf00168, Pf02845	54473	ENSMUSG00000025139.14	Tollip	7	Toll-like receptor signaling pathway	R-MMU-446652; R-MMU-6798695	R-MMU-1280215; R-MMU-446652; R-MMU-6798695; R-MMU-168256; R-MMU-449147; R-MMU-168249	Interleukin-1 family signaling; Neutrophil degranulation	IL-1 Signaling Pathway	8	0		1
FALSE	High	Master Protein	Q9WVA4	Transgelin-2 OS=Mus musculus GN=Tagln2 PE=1 SV=4	0	242.21	88	-0.17	0.0143232	0.886	0.584665	32260.3	36398.5	32260.3	33459.9	31651	36398.5	34626.7	36619.3	18	210	18	199	22.4	8.24	615.41	18	cell differentiation		protein binding	Pf00307, Pf00402	21346	ENSMUSG00000026547.15	Tagln2	1		R-MMU-114608	R-MMU-76002; R-MMU-76005; R-MMU-114608; R-MMU-109582	Platelet degranulation		4	0		1
FALSE	High	Master Protein	G3X8Q0	Trans-acting transcription factor 1 OS=Mus musculus GN=Sp1 PE=1 SV=1	0	28.053	11	0.1	0.0145102	1.07	0.584665	1147.2	1072.4	1147.2	1124.9	1172.5	1061.3	1072.4	1085.9	6	14	5	781	80.4	7.34	29.92	6	cell differentiation;metabolic process;regulation of biological process;response to stimulus	cytoplasm;nucleus	DNA binding;metal ion binding;protein binding	Pf00096, Pf13465, Pf13894	20683	ENSMUSG00000001280.12	Sp1	15	Choline metabolism in cancer; Breast cancer; Transcriptional misregulation in cancer; Estrogen signaling pathway; TGF-beta signaling pathway; Huntington's disease; Endocrine resistance				Selenium metabolism/Selenoproteins; Estrogen signaling; Mitochondrial Gene Expression; SIDS Susceptibility Pathways; PluriNetWork; Myometrial Relaxation and Contraction Pathways; Oxidative Stress; Adipogenesis genes; EGFR1 Signaling Pathway	16	1		1
FALSE	High	Master Protein	Q9CWL8	Beta-catenin-like protein 1 OS=Mus musculus GN=Ctnnbl1 PE=1 SV=1	0	85.952	33	0.06	0.0145377	1.044	0.584665	3197.3	3063.7	3211.7	3159.8	3197.3	3063.7	3033.5	3108.9	19	48	19	563	64.9	5.07	112.44	19	cell death;regulation of biological process	membrane;nucleus;spliceosomal complex	protein binding	Pf08216	66642	ENSMUSG00000027649.15	Ctnnbl1	2	Spliceosome	R-MMU-72163	R-MMU-72163; R-MMU-8953854; R-MMU-72203; R-MMU-72172	mRNA Splicing - Major Pathway		5	0		1
FALSE	High	Master Protein	Q6ZWX6	Eukaryotic translation initiation factor 2 subunit 1 OS=Mus musculus GN=Eif2s1 PE=1 SV=3	0	239.147	77	-0.05	0.0146218	0.967	0.584665	17841.6	18451.7	17841.6	18045.3	17706.8	18508.7	18320	18451.7	32	159	32	315	36.1	5.08	503.76	32	cell communication;metabolic process;regulation of biological process;response to stimulus	cytoplasm;membrane;nucleus;ribosome	protein binding;RNA binding	Pf00575, Pf07541	13665	ENSMUSG00000021116.10	Eif2s1	12	Protein processing in endoplasmic reticulum; Herpes simplex infection; Apoptosis; Hepatitis C; Non-alcoholic fatty liver disease (NAFLD); Measles; RNA transport; Influenza A	R-MMU-156827; R-MMU-381042; R-MMU-72731; R-MMU-72702; R-MMU-72706; R-MMU-382556; R-MMU-72695; R-MMU-72649	R-MMU-72766; R-MMU-72737; R-MMU-381119; R-MMU-156827; R-MMU-381042; R-MMU-72731; R-MMU-72702; R-MMU-72706; R-MMU-72613; R-MMU-392499; R-MMU-72662; R-MMU-382556; R-MMU-382551; R-MMU-72695; R-MMU-72649	L13a-mediated translational silencing of Ceruloplasmin expression; PERK regulates gene expression; Recycling of eIF2:GDP; Ribosomal scanning and start codon recognition; GTP hydrolysis and joining of the 60S ribosomal subunit; ABC-family proteins mediated transport; Formation of the ternary complex, and subsequently, the 43S complex; Translation initiation complex formation	Translation Factors	24	0		1
FALSE	High	Master Protein	A0A0R4J187	X-ray repair cross-complementing protein 6 OS=Mus musculus GN=Xrcc6 PE=1 SV=1	0	90.31	40	0.08	0.0147818	1.059	0.584665	2994	2828.1	3082	2994	2965.4	2828.1	2861.3	2792.9	20	47	20	608	69.4	6.52	107.24	20	cell organization and biogenesis;metabolic process;regulation of biological process;response to stimulus	chromosome;cytoplasm;membrane;nucleus	catalytic activity;DNA binding;nucleotide binding;protein binding;RNA binding	Pf02037, Pf02735, Pf03730, Pf03731	14375	ENSMUSG00000022471.13	Xrcc6	15	Non-homologous end-joining	R-MMU-6798695; R-MMU-5693571	R-MMU-5693532; R-MMU-6798695; R-MMU-168256; R-MMU-73894; R-MMU-5693571; R-MMU-168249	Neutrophil degranulation; Nonhomologous End-Joining (NHEJ)	Non-homologous end joining	8	0		1
FALSE	High	Master Protein	A2A484	Protein Zmynd8 OS=Mus musculus GN=Zmynd8 PE=1 SV=1	0	15.735	5	0.19	0.0148534	1.143	0.584665	177.1	154.9	180	168.5	177.1	159.5	154.9	154.6	6	8	5	1235	136.9	7.52	15.29	6	regulation of biological process	cytoplasm;nucleus	DNA binding;metal ion binding;protein binding	Pf00439, Pf00628, Pf00855, Pf01753, Pf12064	228880	ENSMUSG00000039671.18	Zmynd8	2						0	0		1
FALSE	High	Master Protein	Q60737	Casein kinase II subunit alpha OS=Mus musculus GN=Csnk2a1 PE=1 SV=2	0	83.082	41	0.04	0.0150143	1.028	0.584665	3706.5	3606.1	3686.4	3728.6	3706.5	3639.7	3606.1	3576.5	13	50	13	391	45.1	7.74	147.01	13	cell death;metabolic process;regulation of biological process;response to stimulus	chromosome;cytoplasm;membrane;nucleus	catalytic activity;enzyme regulator activity;nucleotide binding;protein binding	Pf00069, Pf01633, Pf01636, Pf07714	12995	ENSMUSG00000101523.1; ENSMUSG00000074698.10	Csnk2a1	2; 1	Tight junction; Epstein-Barr virus infection; Ribosome biogenesis in eukaryotes; Herpes simplex infection; Measles; NF-kappa B signaling pathway; Adherens junction; Wnt signaling pathway	R-MMU-201688; R-MMU-6804756; R-MMU-1483191; R-MMU-6814122; R-MMU-2514853; R-MMU-8934903; R-MMU-8948751; R-MMU-445144; R-MMU-8939243	R-MMU-1257604; R-MMU-201688; R-MMU-1483257; R-MMU-5633007; R-MMU-5205647; R-MMU-68886; R-MMU-69278; R-MMU-392499; R-MMU-6804756; R-MMU-1483191; R-MMU-6814122; R-MMU-6807070; R-MMU-373760; R-MMU-201681; R-MMU-1430728; R-MMU-1640170; R-MMU-422475; R-MMU-391251; R-MMU-68877; R-MMU-2514853; R-MMU-162582; R-MMU-73857; R-MMU-74160; R-MMU-3700989; R-MMU-390466; R-MMU-9006925; R-MMU-8934903; R-MMU-212436…	WNT mediated activation of DVL; Regulation of TP53 Activity through Phosphorylation; Synthesis of PC; Cooperation of PDCL (PhLP1) and TRiC/CCT in G-protein beta folding; Condensation of Prometaphase Chromosomes; Receptor Mediated Mitophagy; Regulation of PTEN stability and activity; Signal transduction by L1; RUNX1 interacts with co-factors whose precise effect on RUNX1 targets is not known	TNF-alpha NF-kB Signaling Pathway; Wnt Signaling Pathway NetPath	46	0		1
FALSE	High	Master Protein	P60335	Poly(rC)-binding protein 1 OS=Mus musculus GN=Pcbp1 PE=1 SV=1	0	192.874	61	-0.11	0.0150649	0.927	0.584665	18295.5	19730.1	18295.5	18693.6	17933.2	19730.1	19156.5	19901.7	17	135	11	356	37.5	7.09	435.99	17	metabolic process;regulation of biological process	cytoplasm;cytosol;membrane;nucleus	DNA binding;protein binding;RNA binding;translation regulator activity	Pf00013, Pf13014	23983	ENSMUSG00000051695.6	Pcbp1	6	Spliceosome	R-MMU-72163	R-MMU-72163; R-MMU-8953854; R-MMU-72172; R-MMU-72203	mRNA Splicing - Major Pathway	mRNA processing	6	8	Phospho [S190]	1
FALSE	High	Master Protein	P52293	Importin subunit alpha-1 OS=Mus musculus GN=Kpna2 PE=1 SV=2	0	157.676	49	0.04	0.0151384	1.026	0.584665	6367.5	6207.1	6367.5	6322.4	6436.9	6133.2	6234.7	6207.1	22	85	21	529	57.9	5.68	284.67	22	transport	cytoplasm;cytosol;membrane;nucleus	protein binding;RNA binding;transporter activity	Pf00514, Pf01749, Pf13513, Pf13646	16647	ENSMUSG00000066878.4; ENSMUSG00000018362.14	Kpna2	11; 17	Influenza A	R-MMU-5693548	R-MMU-5693532; R-MMU-5693606; R-MMU-73894; R-MMU-5693548	Sensing of DNA Double Strand Breaks	PluriNetWork; TNF-alpha NF-kB Signaling Pathway	7	1		1
FALSE	High	Master Protein	Q60605	Myosin light polypeptide 6 OS=Mus musculus GN=Myl6 PE=1 SV=3	0	111.023	67	-0.09	0.0152112	0.941	0.584665	14410.7	15314.8	14410.7	14377.1	14699.4	15338.6	15314.8	15308.2	10	112	9	151	16.9	4.65	299.57	10	cellular component movement	membrane	catalytic activity;metal ion binding;motor activity;protein binding;structural molecule activity	Pf00036, Pf13405, Pf13499	17904	ENSMUSG00000090841.2	Myl6	10	Oxytocin signaling pathway; Vascular smooth muscle contraction	R-MMU-5627123; R-MMU-445355	R-MMU-5627123; R-MMU-162582; R-MMU-194315; R-MMU-195258; R-MMU-397014; R-MMU-445355	RHO GTPases activate PAKs; Smooth Muscle Contraction	Focal Adhesion	9	2		1
FALSE	High	Master Protein	A2AUD5	Tumor protein D54 OS=Mus musculus GN=Tpd52l2 PE=1 SV=1	0	75.598	44	-0.07	0.0153927	0.951	0.584665	3328.8	3499	3408.1	3323.8	3328.8	3478.1	3499	3536.2	10	37	10	229	25.1	6.55	120.78	10		cytoplasm	protein binding;RNA binding	Pf04201	66314	ENSMUSG00000000827.18	Tpd52l2	2						0	0		1
FALSE	High	Master Protein	Q5SU71	E3 ubiquitin/ISG15 ligase TRIM25 OS=Mus musculus GN=Trim25 PE=1 SV=1	0	62.465	24	-0.05	0.0158478	0.963	0.584665	2130.3	2212	2139.3	2071.7	2130.3	2211.5	2212	2263.8	12	36	12	626	70.7	8.12	94.37	12	defense response;metabolic process;regulation of biological process;response to stimulus	cytoplasm;cytosol	catalytic activity;metal ion binding;protein binding;RNA binding	Pf00097, Pf00622, Pf13445, Pf13639, Pf13765, Pf13920, Pf13923, Pf14634, Pf15227	217069	ENSMUSG00000000275.16	Trim25	11						0	0		1
FALSE	High	Master Protein	A0A087WRI5	Adenylate kinase isoenzyme 6 OS=Mus musculus GN=Ak6 PE=4 SV=1	0.009	2.594	22	-0.2	0.0159192	0.87	0.584665	325.7	374.6	325.7	320.4	328.3	354.5	378.4	374.6	1	2	1	41	4.3	9.82	1.87	1	metabolic process		catalytic activity;nucleotide binding;RNA binding	Pf00004, Pf00910, Pf01078, Pf01202, Pf03215, Pf03266, Pf06745, Pf07724, Pf07726, Pf07728, Pf08433, Pf12846, Pf13173, Pf13189, Pf13191, Pf13207, Pf13238, Pf13401, Pf13521		ENSMUSG00000078941.9		13						0	0		1
FALSE	Medium	Master Protein	Q80TG1	KAT8 regulatory NSL complex subunit 1 OS=Mus musculus GN=Kansl1 PE=1 SV=1	0.011	2.459	1	-0.3	0.0159498	0.81	0.584665	98	120.9	105.2	94.3	98	120.9	128.9	113.4	1	1	1	1036	113.1	8.47	2.14	1	cell organization and biogenesis;metabolic process	chromosome;nucleus	catalytic activity	Pf15275	76719	ENSMUSG00000018412.16	Kansl1	11		R-MMU-3214847	R-MMU-3214847; R-MMU-3247509; R-MMU-4839726	HATs acetylate histones		3	0		1
FALSE	High	Master Protein	Q3TPJ8	Cytoplasmic dynein 1 intermediate chain 2 OS=Mus musculus GN=Dync1i2 PE=1 SV=1	0	150.844	37	-0.05	0.015959	0.967	0.584665	4376.8	4524.1	4325.9	4386.6	4376.8	4479.6	4524.1	4590	17	70	17	632	70.6	5.24	246.74	17	cellular component movement;regulation of biological process;transport	cytoplasm;cytoskeleton;mitochondrion	catalytic activity;motor activity;protein binding	Pf00400, Pf11540	13427	ENSMUSG00000027012.15	Dync1i2	2						0	0	Phospho [S81]	1
FALSE	High	Master Protein	O88796	Ribonuclease P protein subunit p30 OS=Mus musculus GN=Rpp30 PE=1 SV=1	0	31.82	34	0.03	0.0160997	1.024	0.584665	1045	1020.7	1045	1041.1	1055.3	1020.7	1017.7	1031.5	7	14	7	268	29.5	9.06	37.04	7	metabolic process	nucleus	catalytic activity;RNA binding	Pf01876	54364	ENSMUSG00000024800.7	Rpp30	19	Ribosome biogenesis in eukaryotes; RNA transport					2	0		1
FALSE	High	Master Protein	P52927	High mobility group protein HMGI-C OS=Mus musculus GN=Hmga2 PE=1 SV=1	0	82.082	66	0.14	0.0161127	1.099	0.584665	4835.9	4399.2	4835.9	4782.9	5020	4357.1	4605.5	4399.2	8	44	8	108	11.8	10.62	166.21	8	cell communication;cell differentiation;cell division;cell organization and biogenesis;cell proliferation;metabolic process;regulation of biological process;response to stimulus	chromosome;nucleus	catalytic activity;DNA binding;protein binding		15364	ENSMUSG00000056758.14	Hmga2	10	Transcriptional misregulation in cancer; MicroRNAs in cancer	R-MMU-2559584	R-MMU-8953897; R-MMU-2559583; R-MMU-2262752; R-MMU-2559584; R-MMU-2559586	Formation of Senescence-Associated Heterochromatin Foci (SAHF)		7	0	Phospho [S100; S104]	1
FALSE	High	Master Protein	Q9Z277	Tyrosine-protein kinase BAZ1B OS=Mus musculus GN=Baz1b PE=1 SV=2	0	63.678	16	0.25	0.0161534	1.191	0.584665	4465.7	3748.8	4949.4	4419.4	4465.7	3689.9	3971.7	3748.8	21	45	21	1479	170.5	8.6	93.15	21	cell organization and biogenesis;metabolic process;regulation of biological process;response to stimulus	chromosome;nucleus	catalytic activity;metal ion binding;nucleotide binding;protein binding	Pf00439, Pf00628, Pf10537, Pf15613, Pf15614	22385	ENSMUSG00000002748.7	Baz1b	5		R-MMU-5250924	R-MMU-5250913; R-MMU-212165; R-MMU-74160; R-MMU-5250924	B-WICH complex positively regulates rRNA expression		4	0		1
FALSE	High	Master Protein	Q9D1L0	Coiled-coil-helix-coiled-coil-helix domain-containing protein 2 OS=Mus musculus GN=Chchd2 PE=2 SV=1	0	34.845	39	-0.15	0.0163725	0.898	0.584665	2042.9	2274.5	2042.9	1970.9	2127.7	2274.5	2362.8	2270.4	5	24	5	153	15.7	9.66	65.49	5	cell organization and biogenesis;metabolic process;regulation of biological process	mitochondrion;nucleus	DNA binding;protein binding	Pf06747	14004	ENSMUSG00000070493.3	Chchd2	5						0	0		1
FALSE	High	Master Protein	Q61102	ATP-binding cassette sub-family B member 7, mitochondrial OS=Mus musculus GN=Abcb7 PE=1 SV=3	0	41.763	19	0.16	0.0164393	1.116	0.584665	624.4	559.6	625	624.4	595.2	553.1	579.7	559.6	9	18	9	752	82.5	9.32	41.69	9	cellular homeostasis;transport	membrane;mitochondrion	catalytic activity;nucleotide binding;transporter activity	Pf00005, Pf00664, Pf13207, Pf13304	11306	ENSMUSG00000031333.7	Abcb7	X	ABC transporters	R-MMU-1369007	R-MMU-382556; R-MMU-1369007; R-MMU-382551	Mitochondrial ABC transporters		4	0		1
FALSE	High	Master Protein	Q64261	Cyclin-dependent kinase 6 OS=Mus musculus GN=Cdk6 PE=1 SV=2	0	68.123	37	-0.07	0.0164874	0.95	0.584665	2687.8	2827.9	2687.8	2700.9	2636.8	2838.1	2756.2	2827.9	10	44	10	326	37	6.62	123.12	10	cell differentiation;cell division;metabolic process;regulation of biological process;response to stimulus	cytoplasm;cytoskeleton;cytosol;nucleus	catalytic activity;nucleotide binding;protein binding	Pf00069, Pf07714	12571	ENSMUSG00000040274.11	Cdk6	5	Non-small cell lung cancer; Melanoma; Measles; p53 signaling pathway; Glioma; Pathways in cancer; Hepatitis B; Breast cancer; Viral carcinogenesis; Pancreatic cancer; Chronic myeloid leukemia; PI3K-Akt signaling pathway; Cell cycle; Small cell lung cancer; MicroRNAs in cancer	R-MMU-69231; R-MMU-8934593; R-MMU-2559580; R-MMU-2559582; R-MMU-2559585	R-MMU-69231; R-MMU-8934593; R-MMU-453279; R-MMU-1640170; R-MMU-69236; R-MMU-73857; R-MMU-74160; R-MMU-69278; R-MMU-2559580; R-MMU-212436; R-MMU-8953897; R-MMU-2559583; R-MMU-2559582; R-MMU-2559585; R-MMU-2262752; R-MMU-8878171	Cyclin D associated events in G1; Regulation of RUNX1 Expression and Activity; Oxidative Stress Induced Senescence; Senescence-Associated Secretory Phenotype (SASP); Oncogene Induced Senescence	miRNA regulation of DNA Damage Response; G1 to S cell cycle control	33	0		1
FALSE	High	Master Protein	Q9DC40	Telomere length regulation protein TEL2 homolog OS=Mus musculus GN=Telo2 PE=1 SV=2	0.001	4.333	2	-0.24	0.0168014	0.846	0.584665	41	48.5	41.4	41	37	46.3	48.5	49.8	1	1	1	840	93.3	5.25	2.97	1	regulation of biological process	chromosome;cytoplasm;cytosol;membrane;nucleus	protein binding;structural molecule activity	Pf10193	71718	ENSMUSG00000024170.15	Telo2	17	Fanconi anemia pathway; mTOR signaling pathway					2	0		1
FALSE	High	Master Protein	P27773	Protein disulfide-isomerase A3 OS=Mus musculus GN=Pdia3 PE=1 SV=2	0	371.407	66	-0.15	0.0168309	0.902	0.584665	29225.1	32395.3	29225.1	28424.5	30454.9	32395.3	33876.3	31855.8	45	271	45	505	56.6	6.21	878.05	45	cell communication;cellular homeostasis;metabolic process;regulation of biological process;response to stimulus	cell surface;cytoplasm;endoplasmic reticulum;extracellular;membrane;mitochondrion;nucleus;organelle lumen	catalytic activity;protein binding;RNA binding	Pf00085, Pf13098, Pf13848, Pf13899, Pf13905	14827	ENSMUSG00000027248.13	Pdia3	2	Antigen processing and presentation; Protein processing in endoplasmic reticulum	R-MMU-983170; R-MMU-901042; R-MMU-1236974	R-MMU-983170; R-MMU-532668; R-MMU-392499; R-MMU-1280218; R-MMU-168256; R-MMU-446203; R-MMU-983169; R-MMU-901042; R-MMU-597592; R-MMU-1236974; R-MMU-1236975	Antigen Presentation: Folding, assembly and peptide loading of class I MHC; Calnexin/calreticulin cycle; ER-Phagosome pathway		13	0		1
FALSE	High	Master Protein	P70441	Na(+)/H(+) exchange regulatory cofactor NHE-RF1 OS=Mus musculus GN=Slc9a3r1 PE=1 SV=3	0	115.607	54	-0.12	0.0172826	0.919	0.584665	4834.2	5259.2	4839.6	4784.2	4834.2	5086.8	5259.2	5293.2	18	62	18	355	38.6	5.9	184.32	18	cell differentiation;cell organization and biogenesis;cellular homeostasis;regulation of biological process;response to stimulus;transport	cytoplasm;membrane	protein binding;structural molecule activity	Pf00595, Pf09007, Pf13180	26941	ENSMUSG00000020733.3	Slc9a3r1	11						0	0	Phospho [S285]	1
FALSE	High	Master Protein	P22907	Porphobilinogen deaminase OS=Mus musculus GN=Hmbs PE=1 SV=2	0	38.023	32	-0.07	0.0174224	0.951	0.584665	709.4	745.6	707.1	709.4	722.3	730.6	745.6	748.5	9	12	9	361	39.3	6.87	32.5	9	metabolic process	chromosome;cytoplasm;nucleus	catalytic activity	Pf01379, Pf03900	15288	ENSMUSG00000032126.16	Hmbs	9	Metabolic pathways; Porphyrin and chlorophyll metabolism	R-MMU-189451	R-MMU-1430728; R-MMU-189445; R-MMU-189451	Heme biosynthesis	Heme Biosynthesis	6	0		1
FALSE	High	Master Protein	D3Z3F1	Pre-mRNA 3'-end-processing factor FIP1 (Fragment) OS=Mus musculus GN=Fip1l1 PE=1 SV=2	0	60.648	27	-0.39	0.0174242	0.761	0.584665	62.2	81.7	68.1	60.1	62.2	81.2	83.1	81.7	9	30	1	434	46.4	4.74	82.67	9				Pf05182		ENSMUSG00000029227.15		5						0	0		1
FALSE	High	Master Protein	Q80TA6	Myotubularin-related protein 12 OS=Mus musculus GN=Mtmr12 PE=1 SV=2	0	12.16	5	0.12	0.0176064	1.088	0.584665	30.3	27.8	31.2	30.1	30.3	28.8	27.1	27.8	2	5	2	747	85.5	6.84	16.59	2	regulation of biological process;transport	cytoplasm	enzyme regulator activity	Pf06602, Pf12578	268783	ENSMUSG00000039458.14	Mtmr12	15		R-MMU-1660516	R-MMU-1430728; R-MMU-1660516; R-MMU-556833; R-MMU-1483255; R-MMU-1483257	Synthesis of PIPs at the early endosome membrane		5	0		1
FALSE	High	Master Protein	Q9EQ61	Pescadillo homolog OS=Mus musculus GN=Pes1 PE=1 SV=1	0	105.724	29	0.07	0.0176114	1.052	0.584665	6119.8	5814.8	6119.8	6110.9	6126.6	5849.9	5814.8	5704	20	62	20	584	67.8	6.84	156.58	20	cell organization and biogenesis;cell proliferation;metabolic process;regulation of biological process	chromosome;cytosol;membrane;nucleus	protein binding;RNA binding	Pf00533, Pf06732	64934	ENSMUSG00000020430.12	Pes1	11		R-MMU-6791226	R-MMU-8868773; R-MMU-6791226; R-MMU-72312; R-MMU-8953854	Major pathway of rRNA processing in the nucleolus and cytosol		4	0		1
FALSE	High	Master Protein	B1AQF4	Dual-specificity protein phosphatase 3 OS=Mus musculus GN=Dusp3 PE=1 SV=1	0	32.966	32	-0.1	0.017679	0.933	0.584665	1610.6	1726.8	1610.6	1643.1	1582.8	1731.8	1674.3	1726.8	5	20	5	210	23.2	7.31	78.23	5	metabolic process;regulation of biological process	cytosol;nucleus	catalytic activity;protein binding	Pf00102, Pf00782	72349	ENSMUSG00000003518.13	Dusp3	11						0	0		1
FALSE	High	Master Protein	A0A0R4IZW5	Cadherin 1, isoform CRA_b OS=Mus musculus GN=Cdh1 PE=1 SV=1	0	205.755	36	0.04	0.0177538	1.029	0.584665	11238.5	10919.9	11238.5	11191.5	11379.2	10808	10919.9	11038.8	27	148	27	884	98.2	4.84	488.76	27	cell differentiation;cell organization and biogenesis;metabolic process;regulation of biological process;response to stimulus	cell surface;cytoplasm;cytoskeleton;endosome;Golgi;membrane	metal ion binding;protein binding	Pf00028, Pf01049, Pf08758	12550	ENSMUSG00000000303.12	Cdh1	8	Bacterial invasion of epithelial cells; Rap1 signaling pathway; Endometrial cancer; Thyroid cancer; Cell adhesion molecules (CAMs); Hippo signaling pathway; Bladder cancer; Pathways in cancer; Adherens junction; Melanoma	R-MMU-5626467; R-MMU-1474228; R-MMU-216083; R-MMU-418990; R-MMU-351906	R-MMU-421270; R-MMU-111465; R-MMU-5626467; R-MMU-1474228; R-MMU-194315; R-MMU-162582; R-MMU-75153; R-MMU-1500931; R-MMU-216083; R-MMU-446728; R-MMU-5357801; R-MMU-418990; R-MMU-351906; R-MMU-109581; R-MMU-195258; R-MMU-1474244	RHO GTPases activate IQGAPs; Degradation of the extracellular matrix; Integrin cell surface interactions; Adherens junctions interactions; Apoptotic cleavage of cell adhesion proteins	PluriNetWork; Wnt Signaling Pathway NetPath	28	0		1
FALSE	High	Master Protein	Q80VJ3	2'-deoxynucleoside 5'-phosphate N-hydrolase 1 OS=Mus musculus GN=Dnph1 PE=1 SV=2	0	57.047	79	-0.05	0.0178138	0.964	0.584665	1713.8	1777.2	1713.8	1720.4	1682.9	1767.1	1782.3	1777.2	10	37	10	173	19	5.38	109.18	10	cell differentiation;metabolic process;regulation of biological process;response to stimulus	cytoplasm;nucleus	catalytic activity;protein binding	Pf05014, Pf13676	381101	ENSMUSG00000040658.6	BC048355; Dnph1	17		R-MMU-74259	R-MMU-1430728; R-MMU-15869; R-MMU-8956319; R-MMU-74259	Purine catabolism		4	0		1
FALSE	High	Master Protein	A0A0A6YXB0	E3 ubiquitin-protein ligase ARIH2 OS=Mus musculus GN=Arih2 PE=1 SV=1	0	9.504	6	-0.17	0.017861	0.891	0.584665	118.7	133.3	118.7	113	120.3	127	137.9	133.3	2	7	2	318	36.2	5.21	16.98	2	metabolic process		catalytic activity;metal ion binding	Pf01485		ENSMUSG00000064145.12		9						0	0		1
FALSE	High	Master Protein	Q6NXL1	Protein Sec24d OS=Mus musculus GN=Sec24d PE=1 SV=1	0	23.185	8	-0.13	0.0181385	0.913	0.584665	814.8	892	796.9	814.8	840	861.4	898.2	892	8	16	7	1032	112.6	7.18	34.41	8	cell organization and biogenesis;transport	cytoplasm;membrane	metal ion binding;protein binding	Pf00626, Pf04810, Pf04811, Pf04815, Pf08033	69608	ENSMUSG00000039234.11	Sec24d	3	Protein processing in endoplasmic reticulum	R-MMU-5694530; R-MMU-983170; R-MMU-204005; R-MMU-2132295	R-MMU-5694530; R-MMU-168256; R-MMU-948021; R-MMU-983169; R-MMU-597592; R-MMU-983170; R-MMU-204005; R-MMU-2132295; R-MMU-392499; R-MMU-199977; R-MMU-1280218; R-MMU-5653656; R-MMU-199991; R-MMU-446203	Cargo concentration in the ER; Antigen Presentation: Folding, assembly and peptide loading of class I MHC; COPII (Coat Protein 2) Mediated Vesicle Transport; MHC class II antigen presentation		15	0		1
FALSE	High	Master Protein	P68433	Histone H3.1 OS=Mus musculus GN=Hist1h3a PE=1 SV=2	0	122.903	65	0.3	0.0182636	1.235	0.584665	32252.6	26106.9	32252.6	36383.1	31560.7	26785.3	22318.5	26106.9	10	116	1	136	15.4	11.12	345.15	10	cell organization and biogenesis;regulation of biological process	chromosome;membrane;nucleus	DNA binding;protein binding	Pf00125, Pf15630	319153; 360198; 97908; 319152	ENSMUSG00000099517.1; ENSMUSG00000101355.1; ENSMUSG00000101972.1; ENSMUSG00000069265.2	Hist1h3i; Hist1h3a; Hist1h3g; Hist1h3h	13	Systemic lupus erythematosus; Alcoholism; Transcriptional misregulation in cancer	R-MMU-8936459; R-MMU-5578749; R-MMU-1266695; R-MMU-5625886; R-MMU-8939236; R-MMU-3214847; R-MMU-2559580; R-MMU-912497; R-MMU-2559582; R-MMU-3214842; R-MMU-212300; R-MMU-427359; R-MMU-5250924; R-MMU-73728; R-MMU-573389; R-MMU-1221633; R-MMU-3214858; R-MMU-3214841; R-MMU-5334727; R-MMU-73777; R-MMU-427413; R-MMU-983231	R-MMU-8936459; R-MMU-73864; R-MMU-5578749; R-MMU-168256; R-MMU-5625740; R-MMU-4839726; R-MMU-1266695; R-MMU-5625886; R-MMU-1280215; R-MMU-8939236; R-MMU-3214847; R-MMU-2559580; R-MMU-2559583; R-MMU-912497; R-MMU-2559582; R-MMU-3214842; R-MMU-449147; R-MMU-195258; R-MMU-212300; R-MMU-427359; R-MMU-5250941; R-MMU-5250924; R-MMU-212165; R-MMU-3247509; R-MMU-73728; R-MMU-573389; R-MMU-73854; R-MMU-16…	RUNX1 regulates genes involved in megakaryocyte differentiation and platelet function; Transcriptional regulation by small RNAs; Interleukin-7 signaling; Activated PKN1 stimulates transcription of AR (androgen receptor) regulated genes KLK2 and KLK3; RUNX1 regulates transcription of genes involved in differentiation of HSCs; HATs acetylate histones; Oxidative Stress Induced Senescence; Meiotic Re…		48	10		1
FALSE	High	Master Protein	Q9DBX2	Phosducin-like protein OS=Mus musculus GN=Pdcl PE=1 SV=1	0	13.741	20	-0.13	0.0183007	0.917	0.584665	267.7	291.9	267.7	260.6	269.9	279.8	291.9	295.3	4	5	4	301	34.4	4.87	9.9	4	cell organization and biogenesis;metabolic process;regulation of biological process;response to stimulus	cytoplasm	catalytic activity;protein binding	Pf02114	67466	ENSMUSG00000009030.14	Pdcl	2		R-MMU-6814122	R-MMU-392499; R-MMU-391251; R-MMU-6814122; R-MMU-390466	Cooperation of PDCL (PhLP1) and TRiC/CCT in G-protein beta folding		4	0		1
FALSE	High	Master Protein	Q8VCI5	Peroxisomal biogenesis factor 19 OS=Mus musculus GN=Pex19 PE=1 SV=1	0	32.305	32	-0.09	0.0185486	0.941	0.584665	594.7	631.8	594.7	590.9	609.2	626.7	634.3	631.8	6	10	6	299	32.7	4.34	33.88	6	cell organization and biogenesis;metabolic process;regulation of biological process;transport	cytoplasm;cytosol;membrane;nucleus	protein binding	Pf04614	19298	ENSMUSG00000003464.13	Pex19	1	Peroxisome	R-MMU-1369062	R-MMU-1369062; R-MMU-382556; R-MMU-382551	ABC transporters in lipid homeostasis		4	0		1
FALSE	High	Master Protein	Q09143	High affinity cationic amino acid transporter 1 OS=Mus musculus GN=Slc7a1 PE=1 SV=1	0	34.564	14	0.27	0.0185583	1.205	0.584665	396.4	329	396.4	391.3	413.1	329	352.8	312.6	6	15	6	622	67	7.06	48.49	6	regulation of biological process;transport	membrane	transporter activity	Pf00324, Pf13520, Pf13906	11987	ENSMUSG00000041313.14	Slc7a1	5	MicroRNAs in cancer	R-MMU-352230	R-MMU-425407; R-MMU-425393; R-MMU-352230; R-MMU-382551	Amino acid transport across the plasma membrane		5	0		1
FALSE	High	Master Protein	Q91ZW3	SWI/SNF-related matrix-associated actin-dependent regulator of chromatin subfamily A member 5 OS=Mus musculus GN=Smarca5 PE=1 SV=1	0	251.539	43	0.13	0.0187776	1.097	0.584665	17238.5	15717.9	17350.6	17238.5	17030.2	15717.9	15991.2	15128.8	48	181	48	1051	121.6	8.15	476.91	48	cell organization and biogenesis;metabolic process;regulation of biological process	chromosome;nucleus	catalytic activity;DNA binding;nucleotide binding;protein binding	Pf00176, Pf00270, Pf00271, Pf04851, Pf09110, Pf09111, Pf11496	93762	ENSMUSG00000031715.14	Smarca5	8		R-MMU-5334727; R-MMU-573389; R-MMU-606279; R-MMU-5250924	R-MMU-5250913; R-MMU-73886; R-MMU-774815; R-MMU-212165; R-MMU-1640170; R-MMU-5334727; R-MMU-573389; R-MMU-606279; R-MMU-74160; R-MMU-5250924	Mus musculus biological processes; NoRC negatively regulates rRNA expression; Deposition of new CENPA-containing nucleosomes at the centromere; B-WICH complex positively regulates rRNA expression	PluriNetWork	11	0		1
FALSE	High	Master Protein	Q9D032	Single-stranded DNA-binding protein 3 OS=Mus musculus GN=Ssbp3 PE=1 SV=2	0.001	4.265	3	0.12	0.0189301	1.084	0.584665	120.7	111.4	120.7	120.5	124.1	106.1	111.4	113	1	3	1	388	40.4	6.9	5.85	1	cell differentiation;cell organization and biogenesis;metabolic process;regulation of biological process	nucleus	DNA binding;protein binding	Pf04503	72475	ENSMUSG00000061887.14	Ssbp3	4						0	0		1
FALSE	High	Master Protein	Q8BYU6	Torsin-1A-interacting protein 2 OS=Mus musculus GN=Tor1aip2 PE=1 SV=1	0	21.687	12	-0.14	0.0189897	0.906	0.584665	1086.9	1199.8	1105.7	1086.9	1035.6	1222.4	1199.8	1195.3	5	14	4	502	54.5	4.86	30.91	5	cell organization and biogenesis;regulation of biological process	endoplasmic reticulum;membrane;nucleus	enzyme regulator activity;protein binding	Pf05609	240832	ENSMUSG00000050565.16	Tor1aip2	1						0	0		1
FALSE	High	Master Protein	Q9D2R0	Acetoacetyl-CoA synthetase OS=Mus musculus GN=Aacs PE=1 SV=1	0	72.602	25	0.06	0.019327	1.04	0.584665	4607.1	4429.8	4678.7	4607.1	4544.2	4376.1	4429.8	4449.6	17	61	17	672	75.2	6.71	135.15	17	cell differentiation;cellular homeostasis;metabolic process;regulation of biological process;response to stimulus	cytoplasm;cytosol	catalytic activity;nucleotide binding	Pf00501	78894	ENSMUSG00000029482.4	Aacs	5	Butanoate metabolism; Valine, leucine and isoleucine degradation	R-MMU-77111	R-MMU-1430728; R-MMU-556833; R-MMU-77111; R-MMU-74182	Synthesis of Ketone Bodies		6	0		1
FALSE	High	Master Protein	Q9CZR8	Elongation factor Ts, mitochondrial OS=Mus musculus GN=Tsfm PE=1 SV=1	0	95.682	53	-0.2	0.0194235	0.872	0.584665	2122.8	2435.2	2204.8	2122.8	2106.7	2435.2	2298.1	2478.4	13	43	13	324	35.3	7.06	146.25	13	metabolic process;regulation of biological process	mitochondrion;nucleus;organelle lumen	protein binding;RNA binding	Pf00627, Pf00889	66399	ENSMUSG00000040521.11	Tsfm	10						0	0		1
FALSE	High	Master Protein	E9PUM4	Talin-2 OS=Mus musculus GN=Tln2 PE=1 SV=1	0	112.799	8	0.19	0.0195473	1.139	0.584665	5870	5154.6	5746.8	5870	5882.3	5002.6	5375.4	5154.6	26	80	3	2542	271.5	5.55	204.03	26	cell organization and biogenesis	cytoplasm;cytoskeleton;membrane	protein binding;structural molecule activity	Pf00373, Pf01608, Pf02174, Pf08913, Pf09141, Pf09379	70549	ENSMUSG00000052698.15	Tln2	9	Platelet activation; HTLV-I infection; Focal adhesion; Rap1 signaling pathway					4	1		1
FALSE	High	Master Protein	O35130	Ribosomal RNA small subunit methyltransferase NEP1 OS=Mus musculus GN=Emg1 PE=1 SV=1	0	61.455	63	0.09	0.019626	1.062	0.584665	3625.7	3415.1	3548.7	3625.7	3646.8	3403.8	3415.1	3418.3	13	37	13	244	27	8.91	100.21	13	cell organization and biogenesis;metabolic process	nucleus	catalytic activity;RNA binding	Pf03587	14791	ENSMUSG00000004268.11	Emg1	6	Ribosome biogenesis in eukaryotes	R-MMU-6791226	R-MMU-8868773; R-MMU-6791226; R-MMU-72312; R-MMU-8953854	Major pathway of rRNA processing in the nucleolus and cytosol		5	0		1
FALSE	High	Master Protein	Q3THK7	GMP synthase [glutamine-hydrolyzing] OS=Mus musculus GN=Gmps PE=1 SV=2	0	270.124	70	0.08	0.0196324	1.06	0.584665	11286	10649.6	11286	11397.5	11192.5	10649.6	10510.1	10898.4	37	174	37	693	76.7	6.73	517.23	37	metabolic process	cytoplasm;cytosol	catalytic activity;nucleotide binding	Pf00117, Pf00733, Pf00958, Pf01171, Pf02540, Pf03054, Pf06508, Pf07722	229363	ENSMUSG00000027823.9	Gmps	3	Purine metabolism; Metabolic pathways; Drug metabolism - other enzymes	R-MMU-73817	R-MMU-1430728; R-MMU-15869; R-MMU-8956320; R-MMU-73817	Purine ribonucleoside monophosphate biosynthesis	Purine metabolism	8	0	Phospho [T331; S332]	1
FALSE	High	Master Protein	A0A0A0MQ89	Actin-related protein 5 OS=Mus musculus GN=Actr5 PE=1 SV=1	0.001	4.535	3	-0.27	0.0197444	0.83	0.584665	26.6	32	26.6	26.4	27.3	33.1	30	32	1	1	1	608	68.1	5.16	2.53	1	metabolic process;regulation of biological process;response to stimulus	cytoplasm;nucleus		Pf00022	109275	ENSMUSG00000037761.16	Actr5	2		R-MMU-5689603; R-MMU-5696394	R-MMU-5696399; R-MMU-5696398; R-MMU-392499; R-MMU-5689603; R-MMU-73894; R-MMU-597592; R-MMU-5696394; R-MMU-5688426	UCH proteinases; DNA Damage Recognition in GG-NER		8	0		1
FALSE	High	Master Protein	Q8BP78	Protein FRA10AC1 homolog OS=Mus musculus GN=Fra10ac1 PE=1 SV=3	0.001	4.991	4	-0.27	0.0197809	0.828	0.584665	31.7	38.4	31.7	31.5	34.2	36.7	38.4	41.6	1	2	1	315	37.2	7.28	2.88	1		nucleus		Pf09725	70567	ENSMUSG00000054237.5	Fra10ac1	19						0	0		1
FALSE	High	Master Protein	E9QAS5	Chromodomain-helicase-DNA-binding protein 4 OS=Mus musculus GN=Chd4 PE=1 SV=1	0	379.834	32	0.06	0.0198134	1.044	0.584665	13523.3	12951.2	13589.3	13523.3	13460.7	12951.2	13210	12940.4	57	190	42	1922	218.5	5.86	520.65	57	cell organization and biogenesis;metabolic process;regulation of biological process	cytoplasm;cytoskeleton;membrane;nucleus	catalytic activity;DNA binding;metal ion binding;nucleotide binding;protein binding	Pf00176, Pf00271, Pf00385, Pf00628, Pf04851, Pf06461, Pf06465, Pf08073, Pf08074, Pf13831	107932	ENSMUSG00000063870.12	Chd4	6					PluriNetWork	1	15		1
FALSE	High	Master Protein	Q8BG05	Heterogeneous nuclear ribonucleoprotein A3 OS=Mus musculus GN=Hnrnpa3 PE=1 SV=1	0	264.078	59	-0.18	0.0198378	0.88	0.584665	26378.4	29980.7	26378.4	26004.8	27411.7	29980.7	32091	29330.9	34	217	31	379	39.6	9.01	702.82	34	metabolic process;transport	cytoplasm;nucleus;spliceosomal complex	RNA binding;transporter activity	Pf00076, Pf13893, Pf14259	229279	ENSMUSG00000059005.13	Hnrnpa3	2	Spliceosome				mRNA processing	2	3		1
FALSE	High	Master Protein	Q8BQ46	Protein Taf15 OS=Mus musculus GN=Taf15 PE=1 SV=1	0	104.48	50	-0.13	0.0199967	0.911	0.584665	7147	7841.3	7147	7070.5	7336.8	7534.1	7841.3	7950.5	17	86	15	557	58.6	8.4	261.57	17	regulation of biological process	cytoplasm;nucleus	metal ion binding;RNA binding	Pf00076, Pf00641, Pf13893, Pf14259	70439	ENSMUSG00000020680.15	Taf15	11	Basal transcription factors; Transcriptional misregulation in cancer				mRNA processing	3	0		1
FALSE	High	Master Protein	O70318	Band 4.1-like protein 2 OS=Mus musculus GN=Epb41l2 PE=1 SV=2	0	443.065	57	-0.1	0.0200827	0.932	0.584665	23372.7	25079.7	23372.7	23327.9	23434.4	24444.5	25205.6	25079.7	57	235	56	988	109.9	5.43	789.14	57	cell division;cell organization and biogenesis;regulation of biological process;transport	cytoplasm;cytoskeleton;membrane;nucleus	protein binding;structural molecule activity	Pf00373, Pf04382, Pf05902, Pf08736, Pf09379, Pf09380	13822	ENSMUSG00000019978.16	Epb4.1l2; Epb41l2	10	Tight junction	R-MMU-6794361	R-MMU-112316; R-MMU-6794361; R-MMU-6794362	Neurexins and neuroligins	Splicing factor NOVA regulated synaptic proteins	5	1		1
FALSE	High	Master Protein	O88746	Target of Myb protein 1 OS=Mus musculus GN=Tom1 PE=1 SV=1	0	34.895	32	-0.27	0.0201605	0.828	0.584665	279.6	337.9	269.5	279.6	300.4	339.5	337.9	315	10	18	10	492	54.3	4.94	28.97	10	transport	cytoplasm;cytosol;endosome;membrane	protein binding	Pf00790, Pf03127	21968	ENSMUSG00000042870.15	Tom1	8		R-MMU-6798695	R-MMU-6798695; R-MMU-168256; R-MMU-168249	Neutrophil degranulation		3	0		1
FALSE	High	Master Protein	P84228	Histone H3.2 OS=Mus musculus GN=Hist1h3b PE=1 SV=2	0	136.636	65	0.41	0.0202055	1.325	0.584665	1983.9	1497.6	1983.9	2345.1	1950.4	1497.6	1202.3	1556.4	10	142	1	136	15.4	11.27	469.37	10	cell organization and biogenesis;regulation of biological process	chromosome;membrane;nucleus	DNA binding;protein binding	Pf00125	319149; 260423; 15077; 319154; 97114; 319148; 319151; 319150	ENSMUSG00000081058.5; ENSMUSG00000093769.4; ENSMUSG00000074403.2; ENSMUSG00000100210.1; ENSMUSG00000069273.2; ENSMUSG00000099583.1; ENSMUSG00000069310.3; ENSMUSG00000069267.2	Hist1h3d; Hist1h3f; Hist2h3c1; Hist2h3b; Hist2h3c2; Hist1h3c; Hist1h3e; Hist1h3b	13; 3	Transcriptional misregulation in cancer; Alcoholism; Systemic lupus erythematosus	R-MMU-8936459; R-MMU-5578749; R-MMU-1266695; R-MMU-5625886; R-MMU-8939236; R-MMU-3214847; R-MMU-2559580; R-MMU-912497; R-MMU-2559582; R-MMU-3214842; R-MMU-212300; R-MMU-427359; R-MMU-5250924; R-MMU-73728; R-MMU-573389; R-MMU-1221633; R-MMU-3214858; R-MMU-3214841; R-MMU-5334727; R-MMU-73777; R-MMU-427413; R-MMU-983231	R-MMU-8936459; R-MMU-73864; R-MMU-5578749; R-MMU-168256; R-MMU-5625740; R-MMU-4839726; R-MMU-1266695; R-MMU-5625886; R-MMU-1280215; R-MMU-8939236; R-MMU-3214847; R-MMU-2559580; R-MMU-2559583; R-MMU-912497; R-MMU-2559582; R-MMU-3214842; R-MMU-449147; R-MMU-195258; R-MMU-212300; R-MMU-427359; R-MMU-5250941; R-MMU-5250924; R-MMU-212165; R-MMU-3247509; R-MMU-73728; R-MMU-573389; R-MMU-73854; R-MMU-16…	RUNX1 regulates genes involved in megakaryocyte differentiation and platelet function; Transcriptional regulation by small RNAs; Interleukin-7 signaling; Activated PKN1 stimulates transcription of AR (androgen receptor) regulated genes KLK2 and KLK3; RUNX1 regulates transcription of genes involved in differentiation of HSCs; HATs acetylate histones; Oxidative Stress Induced Senescence; Meiotic Re…		48	0		1
FALSE	High	Master Protein	P83940	Transcription elongation factor B polypeptide 1 OS=Mus musculus GN=Tceb1 PE=1 SV=1	0	41.604	38	0.09	0.0202944	1.061	0.584665	918	865.2	923.8	918	896.9	873.4	864.7	865.2	3	28	3	112	12.5	4.78	109.74	3	metabolic process;regulation of biological process	nucleus	catalytic activity;protein binding	Pf03931	67923; 102642819	ENSMUSG00000079658.9	Tceb1; Eloc; LOC101056616; LOC102642819	1; 2	Pathways in cancer; Ubiquitin mediated proteolysis; Renal cell carcinoma; HIF-1 signaling pathway	R-MMU-674695; R-MMU-6796648; R-MMU-112382; R-MMU-1266695; R-MMU-8951664; R-MMU-1234176	R-MMU-75955; R-MMU-168256; R-MMU-674695; R-MMU-73857; R-MMU-74160; R-MMU-597592; R-MMU-3700989; R-MMU-6796648; R-MMU-112382; R-MMU-1266695; R-MMU-8951664; R-MMU-1280215; R-MMU-212436; R-MMU-392499; R-MMU-8953897; R-MMU-1234176; R-MMU-1234174; R-MMU-2262752; R-MMU-449147; R-MMU-2262749	RNA Polymerase II Pre-transcription Events; TP53 Regulates Transcription of DNA Repair Genes; Formation of RNA Pol II elongation complex ; Interleukin-7 signaling; Neddylation; Oxygen-dependent proline hydroxylation of Hypoxia-inducible Factor Alpha		24	0		1
FALSE	High	Master Protein	A0A1B0GT13	Protein Gm17655 OS=Mus musculus GN=Gm17655 PE=4 SV=1	0	18.383	14	0.2	0.0204001	1.15	0.584665	716.3	623	686.5	716.3	742.7	623	592	653	4	10	3	591	69.1	9.19	18.35	4	regulation of biological process	nucleus	metal ion binding	Pf01352, Pf13465		ENSMUSG00000090963.2		5						0	1		1
FALSE	High	Master Protein	Q9Z0H7	B-cell lymphoma/leukemia 10 OS=Mus musculus GN=Bcl10 PE=1 SV=1	0	19.562	21	-0.08	0.0205328	0.944	0.584665	533.7	565.6	546.9	533.7	533.1	565.6	572	554	5	9	5	233	25.9	6.55	27.81	5	cell death;cell organization and biogenesis;defense response;metabolic process;regulation of biological process;response to stimulus	cytoplasm;cytosol;membrane;nucleus;vacuole	enzyme regulator activity;protein binding	Pf00619	12042	ENSMUSG00000028191.11	Bcl10	3	B cell receptor signaling pathway; Tuberculosis; NF-kappa B signaling pathway; T cell receptor signaling pathway	R-MMU-8866654; R-MMU-1169091; R-MMU-2871837; R-MMU-5607764; R-MMU-202424	R-MMU-8866654; R-MMU-1169091; R-MMU-168256; R-MMU-8852135; R-MMU-597592; R-MMU-5621481; R-MMU-2871837; R-MMU-5607764; R-MMU-392499; R-MMU-1280218; R-MMU-202403; R-MMU-202424; R-MMU-2454202; R-MMU-168249; R-MMU-1168372; R-MMU-983705	E3 ubiquitin ligases ubiquitinate target proteins; Activation of NF-kappaB in B cells; FCERI mediated NF-kB activation; CLEC7A (Dectin-1) signaling; Downstream TCR signaling		20	0		1
FALSE	High	Master Protein	A0A140LHA2	Mitotic checkpoint protein BUB3 OS=Mus musculus GN=Bub3 PE=1 SV=1	0	106.113	44	0.03	0.0207037	1.021	0.584665	7256.1	7104	7256.1	7280.8	7219.7	7146.3	7039.6	7104	13	70	13	324	36.7	6.84	219.07	13	cell organization and biogenesis;metabolic process;regulation of biological process		protein binding	Pf00400, Pf04762		ENSMUSG00000066979.6		7						0	0		1
FALSE	High	Master Protein	Q5XJY5	Coatomer subunit delta OS=Mus musculus GN=Arcn1 PE=1 SV=2	0	198.376	54	-0.09	0.0207384	0.942	0.584665	11268.4	11964.7	11268.4	11541.3	11144.5	11964.7	11750.4	11988.4	28	108	28	511	57.2	6.21	316.8	28	response to stimulus;transport	cytoplasm;endoplasmic reticulum;Golgi;membrane	RNA binding	Pf00928	213827	ENSMUSG00000032096.16	Arcn1	9		R-MMU-6807878; R-MMU-6811434	R-MMU-6807878; R-MMU-6811434; R-MMU-392499; R-MMU-199977; R-MMU-6811442; R-MMU-5653656; R-MMU-8856688; R-MMU-199991; R-MMU-948021; R-MMU-446203; R-MMU-597592	COPI-mediated anterograde transport; COPI-dependent Golgi-to-ER retrograde traffic		11	0		1
FALSE	High	Master Protein	Q3TX08	tRNA (guanine(26)-N(2))-dimethyltransferase OS=Mus musculus GN=Trmt1 PE=1 SV=2	0	110.784	34	0.05	0.0209721	1.039	0.584665	4655.6	4482.4	4655.6	4578.3	4709.4	4422.3	4488.2	4482.4	17	64	17	663	72.3	8	190.85	17	metabolic process	mitochondrion;nucleus	catalytic activity;metal ion binding;RNA binding	Pf00642, Pf02005, Pf02475, Pf03602, Pf05175, Pf12847, Pf13659	212528		Trmt1	8						0	0		1
FALSE	High	Master Protein	Q7SIG6	Arf-GAP with SH3 domain, ANK repeat and PH domain-containing protein 2 OS=Mus musculus GN=Asap2 PE=1 SV=3	0	8.864	5	-0.31	0.0211452	0.805	0.584665	23.2	28.8	23.7	22.5	23.2	29.5	26.1	28.8	3	6	3	958	106.7	6.65	7.29	3	regulation of biological process	cytoplasm;Golgi;membrane	enzyme regulator activity;metal ion binding;protein binding	Pf00018, Pf00023, Pf00169, Pf01412, Pf07653, Pf12796, Pf13637, Pf13857, Pf14604	211914	ENSMUSG00000052632.15	Asap2	12	Endocytosis; Fc gamma R-mediated phagocytosis					2	0		1
FALSE	High	Master Protein	Q9R059	Four and a half LIM domains protein 3 OS=Mus musculus GN=Fhl3 PE=1 SV=2	0	32.978	33	-0.11	0.0211963	0.925	0.584665	1021.5	1104.3	1036.6	1017.1	1021.5	1090.5	1104.3	1147.1	7	21	7	289	31.8	6.2	52.56	7	cell organization and biogenesis	nucleus	metal ion binding;protein binding	Pf00412	14201	ENSMUSG00000032643.12	Fhl3	4						0	0		1
FALSE	High	Master Protein	E9QK48	Echinoderm microtubule-associated protein-like 2 OS=Mus musculus GN=Eml2 PE=1 SV=1	0	45.236	12	-0.14	0.0212705	0.909	0.584665	1398.6	1539	1398.6	1398.6	1370.7	1466.6	1541.3	1539	8	24	8	841	90.7	6.98	73.42	8	regulation of biological process	cytoplasm;cytoskeleton	protein binding	Pf00400, Pf03451	72205	ENSMUSG00000040811.15	Eml2	7						0	0		1
FALSE	High	Master Protein	Q60772	Cyclin-dependent kinase 4 inhibitor C OS=Mus musculus GN=Cdkn2c PE=1 SV=1	0	22.296	43	-0.11	0.021281	0.926	0.584665	1515.4	1636.5	1515.4	1435.6	1519.6	1636.5	1585.7	1680.4	6	19	6	168	18.1	6	51.75	6	cell differentiation;regulation of biological process	cytoplasm;nucleus	enzyme regulator activity;protein binding	Pf00023, Pf12796, Pf13637, Pf13857	12580	ENSMUSG00000028551.14	Cdkn2c	4	HTLV-I infection; Endocrine resistance; Transcriptional misregulation in cancer; Cell cycle	R-MMU-69231; R-MMU-2559580; R-MMU-2559582; R-MMU-2559585	R-MMU-69278; R-MMU-69231; R-MMU-453279; R-MMU-2559580; R-MMU-8953897; R-MMU-2559583; R-MMU-1640170; R-MMU-69236; R-MMU-2559582; R-MMU-2559585; R-MMU-2262752	Cyclin D associated events in G1; Oxidative Stress Induced Senescence; Senescence-Associated Secretory Phenotype (SASP); Oncogene Induced Senescence	G1 to S cell cycle control	16	0		1
FALSE	High	Master Protein	Q8BVY0	Ribosomal L1 domain-containing protein 1 OS=Mus musculus GN=Rsl1d1 PE=1 SV=1	0	126.952	55	0.24	0.0212834	1.181	0.584665	8607.4	7288.3	8319.9	8925.3	8607.4	7288.3	6763.1	7651.2	20	79	20	452	50.4	9.98	250.2	20	cell differentiation;metabolic process;regulation of biological process	membrane;nucleus	protein binding;RNA binding	Pf00687	66409	ENSMUSG00000005846.11	Rsl1d1	16						0	0		1
FALSE	High	Master Protein	Q8K224	RNA cytidine acetyltransferase OS=Mus musculus GN=Nat10 PE=1 SV=1	0	232.194	45	0.05	0.0215287	1.033	0.584665	10392.6	10056.4	10387	10409.1	10392.6	10084	10056.4	9899.6	39	135	39	1024	115.3	8.32	395.78	39	metabolic process;regulation of biological process	membrane;nucleus	catalytic activity;nucleotide binding;protein binding;RNA binding	Pf00583, Pf05127, Pf08351, Pf13508, Pf13718, Pf13725	98956	ENSMUSG00000027185.14	Nat10	2	Ribosome biogenesis in eukaryotes				Metapathway biotransformation	2	0		1
FALSE	High	Master Protein	Q61136	Serine/threonine-protein kinase PRP4 homolog OS=Mus musculus GN=Prpf4b PE=1 SV=3	0	109.847	16	0.09	0.0215453	1.067	0.584665	4974.8	4663.4	4913	4974.8	5190.7	4547.1	4674.2	4663.4	19	64	19	1007	116.9	10.23	147.57	19	metabolic process	chromosome;nucleus;spliceosomal complex	catalytic activity;nucleotide binding;RNA binding	Pf00069, Pf07714	19134	ENSMUSG00000021413.8	Prpf4b	13					mRNA processing	1	0		1
FALSE	High	Master Protein	P28352	DNA-(apurinic or apyrimidinic site) lyase OS=Mus musculus GN=Apex1 PE=1 SV=2	0	183.665	50	-0.04	0.0215881	0.976	0.584665	7872.9	8068.9	7895.4	7872.9	7706.1	8068	8068.9	8216.8	20	88	20	317	35.5	7.91	329.41	20	cell organization and biogenesis;cellular homeostasis;metabolic process;regulation of biological process;response to stimulus	cytoplasm;endoplasmic reticulum;mitochondrion;nucleus	catalytic activity;DNA binding;metal ion binding;protein binding;RNA binding	Pf03372, Pf14529	11792	ENSMUSG00000035960.13	Apex1	14	Base excision repair	R-MMU-5651801; R-MMU-73930; R-MMU-110357; R-MMU-110362	R-MMU-110373; R-MMU-73884; R-MMU-5651801; R-MMU-73933; R-MMU-73930; R-MMU-73894; R-MMU-110357; R-MMU-110381; R-MMU-110362	PCNA-Dependent Long Patch Base Excision Repair; Abasic sugar-phosphate removal via the single-nucleotide replacement pathway; Displacement of DNA glycosylase by APEX1; POLB-Dependent Long Patch Base Excision Repair		10	0		1
FALSE	High	Master Protein	P62806	Histone H4 OS=Mus musculus GN=Hist1h4a PE=1 SV=2	0	194.448	69	0.28	0.0216413	1.212	0.584665	21096	17406.9	21096	24452.5	20937.4	18215.7	15277.5	17406.9	17	177	17	103	11.4	11.36	493.15	17	cell organization and biogenesis;metabolic process;regulation of biological process	chromosome;membrane;nucleus	DNA binding;protein binding;RNA binding	Pf00125, Pf02969, Pf15630	320332; 326619; 319160; 319155; 319158; 319161; 69386; 319157; 319159; 326620; 100041230; 319156; 97122; 102641229	ENSMUSG00000096010.2; ENSMUSG00000091405.2; ENSMUSG00000060981.6; ENSMUSG00000069274.3; ENSMUSG00000061482.6; ENSMUSG00000067455.5; ENSMUSG00000064288.4; ENSMUSG00000060678.4; ENSMUSG00000069306.5; ENSMUSG00000069305.3; ENSMUSG00000069266.5; ENSMUSG00000060093.6; ENSMUSG00000060639.5	Hist4h4; Hist1h4a; Hist1h4k; Hist1h4c; Hist1h4i; Hist1h4n; Hist1h4h; Hist1h4f; Hist1h4j; Hist1h4b; Hist1h4m; Hist1h4d; Hist2h4; LOC100862646; LOC102641229	6; 13; 3	Alcoholism; Systemic lupus erythematosus; Viral carcinogenesis	R-MMU-5578749; R-MMU-8939236; R-MMU-3214847; R-MMU-912497; R-MMU-3214842; R-MMU-606279; R-MMU-201722; R-MMU-212300; R-MMU-4551638; R-MMU-5693571; R-MMU-3214858; R-MMU-427413; R-MMU-8936459; R-MMU-5693565; R-MMU-5625886; R-MMU-2559580; R-MMU-2559582; R-MMU-2559586; R-MMU-427359; R-MMU-2299718; R-MMU-5250924; R-MMU-73728; R-MMU-573389; R-MMU-1221633; R-MMU-69473; R-MMU-3214841; R-MMU-5334727; R-MMU…	R-MMU-73864; R-MMU-5578749; R-MMU-4839726; R-MMU-69278; R-MMU-8939236; R-MMU-3214847; R-MMU-392499; R-MMU-912497; R-MMU-3214842; R-MMU-606279; R-MMU-201722; R-MMU-195258; R-MMU-212300; R-MMU-5250941; R-MMU-4551638; R-MMU-5693532; R-MMU-1640170; R-MMU-2990846; R-MMU-73854; R-MMU-162582; R-MMU-68875; R-MMU-73857; R-MMU-73894; R-MMU-5693571; R-MMU-5250913; R-MMU-3214858; R-MMU-195721; R-MMU-2262752;…	Transcriptional regulation by small RNAs; RUNX1 regulates transcription of genes involved in differentiation of HSCs; HATs acetylate histones; Meiotic Recombination; HDMs demethylate histones; Deposition of new CENPA-containing nucleosomes at the centromere; Formation of the beta-catenin:TCF transactivating complex; PRC2 methylates histones and DNA; SUMOylation of chromatin organization proteins;…	Type II interferon signaling (IFNG)	68	0		1
FALSE	High	Master Protein	Q8VED9	Galectin-related protein OS=Mus musculus GN=Lgalsl PE=1 SV=1	0	13.301	33	-0.17	0.0217318	0.888	0.584665	197.9	222.9	197.9	197.4	210.3	216.9	222.9	231.6	5	5	5	172	18.9	5.35	8.71	5				Pf00337	216551	ENSMUSG00000042363.14	Lgalsl	11						0	0		1
FALSE	High	Master Protein	Q8BUU7	N-acetylgalactosamine kinase OS=Mus musculus GN=Galk2 PE=1 SV=1	0	14.859	14	-0.15	0.0217433	0.899	0.584665	112.6	125.2	112.6	109.8	113.9	122.1	125.2	132.2	3	6	3	447	49.3	6.73	19.67	3	metabolic process	cytoplasm	catalytic activity;nucleotide binding	Pf08544, Pf10509	69976	ENSMUSG00000027207.15	Galk2	2						0	0		1
FALSE	High	Master Protein	Q60766	Immunity-related GTPase family M protein 1 OS=Mus musculus GN=Irgm1 PE=1 SV=1	0	83.527	43	-0.07	0.0218885	0.952	0.584665	2250.3	2363.8	2244.1	2262.5	2250.3	2339.1	2410.4	2363.8	15	37	15	409	46.5	8.28	105.32	15	cell organization and biogenesis;defense response;metabolic process;regulation of biological process;response to stimulus	endoplasmic reticulum;endosome;Golgi;membrane;vacuole	catalytic activity;nucleotide binding	Pf01926, Pf05049	15944	ENSMUSG00000046879.7	Irgm1	11	Toxoplasmosis					1	0		1
FALSE	High	Master Protein	P56394	Cytochrome c oxidase copper chaperone OS=Mus musculus GN=Cox17 PE=1 SV=2	0	10.078	32	0.08	0.0220494	1.053	0.584665	722.8	686.1	716.7	722.8	751.4	691.3	686.1	667.6	2	4	2	63	6.8	7.69	12.81	2	cell organization and biogenesis;regulation of biological process;transport	cytoplasm;mitochondrion	enzyme regulator activity;metal ion binding	Pf05051	12856	ENSMUSG00000095464.1; ENSMUSG00000046516.10	Cox17	16	Metabolic pathways; Oxidative phosphorylation				Electron Transport Chain	3	0		1
FALSE	High	Master Protein	Q9CWI3	BRCA2 and CDKN1A-interacting protein OS=Mus musculus GN=Bccip PE=1 SV=1	0	23.856	20	-0.06	0.0220774	0.963	0.584665	971.5	1009.3	986.4	971.5	963.7	1009.3	995.9	1018.7	6	12	6	316	35.9	4.45	29.34	6	cell differentiation;cell organization and biogenesis;metabolic process;regulation of biological process;response to stimulus	cytoplasm;cytoskeleton;cytosol;nucleus	enzyme regulator activity;protein binding;RNA binding	Pf13862	66165	ENSMUSG00000030983.4	Bccip	7						0	0		1
FALSE	High	Master Protein	Q62351	Transferrin receptor protein 1 OS=Mus musculus GN=Tfrc PE=1 SV=1	0	200.839	44	0.12	0.0220916	1.09	0.584665	10594.6	9723.9	10711.6	10594.6	10501.6	9723.9	10098.4	9626.5	30	126	30	763	85.7	6.57	328.76	30	cell communication;cell differentiation;cellular homeostasis;metabolic process;regulation of biological process;response to stimulus;transport	cell surface;cytoplasm;endosome;extracellular;membrane;mitochondrion;nucleus	protein binding;receptor activity;RNA binding;transporter activity	Pf02225, Pf04253, Pf04389	22042	ENSMUSG00000022797.15	Tfrc	16	HIF-1 signaling pathway; Phagosome; Hematopoietic cell lineage; Endocytosis	R-MMU-432722; R-MMU-8856825; R-MMU-917977	R-MMU-5653656; R-MMU-199991; R-MMU-199992; R-MMU-421837; R-MMU-8856828; R-MMU-432722; R-MMU-8856825; R-MMU-382551; R-MMU-917977; R-MMU-917937	Golgi Associated Vesicle Biogenesis; Cargo recognition for clathrin-mediated endocytosis; Transferrin endocytosis and recycling		14	0		1
FALSE	High	Master Protein	O70456	14-3-3 protein sigma OS=Mus musculus GN=Sfn PE=1 SV=2	0	163.648	74	-0.1	0.0225553	0.936	0.584665	15250.5	16290.8	15463	15250.5	15080	16290.8	15890	16632.9	22	148	18	248	27.7	4.78	438.61	22	cell differentiation;cell organization and biogenesis;regulation of biological process;response to stimulus	cytoplasm;cytosol;extracellular;membrane;nucleus	protein binding	Pf00244	55948	ENSMUSG00000047281.3	Sfn	4	Cell cycle; Aldosterone-regulated sodium reabsorption; p53 signaling pathway	R-MMU-1445148; R-MMU-111447; R-MMU-5625740; R-MMU-6804114; R-MMU-5628897; R-MMU-75035	R-MMU-1445148; R-MMU-109606; R-MMU-111447; R-MMU-1640170; R-MMU-6791312; R-MMU-162582; R-MMU-194315; R-MMU-114452; R-MMU-5625740; R-MMU-73857; R-MMU-74160; R-MMU-69481; R-MMU-3700989; R-MMU-6804114; R-MMU-5628897; R-MMU-5357801; R-MMU-75035; R-MMU-69473; R-MMU-212436; R-MMU-5653656; R-MMU-199991; R-MMU-69620; R-MMU-109581; R-MMU-195258	Translocation of GLUT4 to the plasma membrane; Activation of BAD and translocation to mitochondria ; RHO GTPases activate PKNs; TP53 Regulates Transcription of Genes Involved in G2 Cell Cycle Arrest; TP53 Regulates Metabolic Genes; Chk1/Chk2(Cds1) mediated inactivation of Cyclin B:Cdk1 complex	miRNA regulation of DNA Damage Response; Myometrial Relaxation and Contraction Pathways; Alpha6-Beta4 Integrin Signaling Pathway; Calcium Regulation in the Cardiac Cell	31	0		1
FALSE	High	Master Protein	P39429	TNF receptor-associated factor 2 OS=Mus musculus GN=Traf2 PE=1 SV=1	0.002	3.888	3	-0.23	0.0227158	0.852	0.584665	98.8	115.9	103.6	98.8	96.5	115.9	127.8	113.3	2	4	2	501	56	6.96	6.91	2	cell death;cell organization and biogenesis;metabolic process;regulation of biological process;response to stimulus	cytoplasm;cytosol;membrane	catalytic activity;metal ion binding;protein binding	Pf00097, Pf00917, Pf02176, Pf14073, Pf14835	22030	ENSMUSG00000026942.13	Traf2	2	Herpes simplex infection; Hepatitis C; Sphingolipid signaling pathway; RIG-I-like receptor signaling pathway; Viral carcinogenesis; TNF signaling pathway; Adipocytokine signaling pathway; Non-alcoholic fatty liver disease (NAFLD); Small cell lung cancer; NOD-like receptor signaling pathway; Protein processing in endoplasmic reticulum; Apoptosis; NF-kappa B signaling pathway; Pathways in cancer; O…	R-MMU-5676594; R-MMU-69416; R-MMU-5357956; R-MMU-5689880; R-MMU-3371378; R-MMU-5218900; R-MMU-5357905; R-MMU-5357786	R-MMU-5676594; R-MMU-73887; R-MMU-69416; R-MMU-140534; R-MMU-168256; R-MMU-162582; R-MMU-5357956; R-MMU-597592; R-MMU-5357769; R-MMU-5668541; R-MMU-5213460; R-MMU-5675482; R-MMU-1280215; R-MMU-5357801; R-MMU-392499; R-MMU-5689880; R-MMU-75893; R-MMU-3371378; R-MMU-5218859; R-MMU-109581; R-MMU-5218900; R-MMU-5688426; R-MMU-5357905; R-MMU-5357786	TNF receptor superfamily (TNFSF) members mediating non-canonical NF-kB pathway; Dimerization of procaspase-8; TNFR1-induced NFkappaB signaling pathway; Ub-specific processing proteases; Regulation by c-FLIP; CASP8 activity is inhibited; Regulation of TNFR1 signaling; TNFR1-induced proapoptotic signaling	Apoptosis; Oxidative Damage; TNF-alpha NF-kB Signaling Pathway; p38 MAPK Signaling Pathway; MAPK signaling pathway	46	0		1
FALSE	High	Master Protein	P97855	Ras GTPase-activating protein-binding protein 1 OS=Mus musculus GN=G3bp1 PE=1 SV=1	0	142.274	50	-0.03	0.0227665	0.982	0.584665	7319.2	7453.1	7260.8	7334	7319.2	7418.3	7538.2	7453.1	18	91	17	465	51.8	5.59	271.14	18	metabolic process;regulation of biological process;transport	cytoplasm;cytosol;membrane;nucleus	catalytic activity;DNA binding;nucleotide binding;protein binding;RNA binding	Pf00076, Pf02136, Pf13893, Pf14259	27041	ENSMUSG00000018583.5	G3bp1	11					mRNA processing	1	1	Phospho [T230; S231]	1
FALSE	High	Master Protein	E9QNR6	Protein AI837181 OS=Mus musculus GN=AI837181 PE=1 SV=1	0	30.711	23	-0.12	0.0228104	0.918	0.584665	1477.9	1610.4	1531.5	1455.6	1477.9	1610.4	1651.6	1565	7	22	7	298	31.8	6.1	54.88	7			RNA binding	Pf08939	107242	ENSMUSG00000047423.9	AI837181	19						0	0		1
FALSE	High	Master Protein	Q3U7U3	F-box only protein 7 OS=Mus musculus GN=Fbxo7 PE=1 SV=2	0.001	6.081	7	-0.1	0.0229445	0.93	0.584665	91.2	98	93.3	91.2	88.9	97.3	99.1	98	2	3	2	523	57.6	5.83	6.81	2	metabolic process;regulation of biological process;transport	cytoplasm;cytosol;mitochondrion;nucleus	catalytic activity;protein binding	Pf00646, Pf11566, Pf12937	69754	ENSMUSG00000001786.14	Fbxo7	10		R-MMU-8951664; R-MMU-983168	R-MMU-8951664; R-MMU-392499; R-MMU-1280218; R-MMU-168256; R-MMU-983169; R-MMU-983168; R-MMU-597592	Neddylation; Antigen processing: Ubiquitination & Proteasome degradation		7	0		1
FALSE	High	Master Protein	Q8C156	Condensin complex subunit 2 OS=Mus musculus GN=Ncaph PE=1 SV=1	0	65.388	20	0.05	0.022964	1.038	0.584665	1178.5	1135.8	1188.5	1178.5	1177	1131	1156.6	1135.8	12	26	12	731	82.3	4.96	65.39	12	cell division;cell organization and biogenesis;metabolic process;regulation of biological process	chromosome;cytoplasm;cytosol;membrane;nucleus	enzyme regulator activity;protein binding	Pf05786	215387	ENSMUSG00000034906.15	Ncaph	2		R-MMU-2514853	R-MMU-69278; R-MMU-1640170; R-MMU-68877; R-MMU-2514853; R-MMU-68886	Condensation of Prometaphase Chromosomes		5	0		1
FALSE	High	Master Protein	Q60855	Receptor-interacting serine/threonine-protein kinase 1 OS=Mus musculus GN=Ripk1 PE=1 SV=1	0	14.43	9	-0.06	0.0232475	0.961	0.584665	458.6	477.3	461.6	456.3	458.6	486.8	477.3	473.3	6	10	6	656	74.8	6.47	14.95	6	cell death;cell organization and biogenesis;metabolic process;regulation of biological process;response to stimulus	cytoplasm;cytosol;membrane;mitochondrion	catalytic activity;nucleotide binding;protein binding;signal transducer activity	Pf00069, Pf00531, Pf07714, Pf12721, Pf14531	19766	ENSMUSG00000021408.14	Ripk1	13	RIG-I-like receptor signaling pathway; Cytosolic DNA-sensing pathway; NOD-like receptor signaling pathway; Apoptosis; Toll-like receptor signaling pathway; Epstein-Barr virus infection; TNF signaling pathway; NF-kappa B signaling pathway; Hepatitis C	R-MMU-69416; R-MMU-166054; R-MMU-5689896; R-MMU-3371378; R-MMU-5357905; R-MMU-2562578; R-MMU-5357956; R-MMU-3295583; R-MMU-5689880; R-MMU-5218900; R-MMU-937041; R-MMU-5357786	R-MMU-73887; R-MMU-168898; R-MMU-69416; R-MMU-140534; R-MMU-168256; R-MMU-166016; R-MMU-166054; R-MMU-597592; R-MMU-5357769; R-MMU-5213460; R-MMU-5675482; R-MMU-5689896; R-MMU-5357801; R-MMU-392499; R-MMU-3371378; R-MMU-75893; R-MMU-166166; R-MMU-2672351; R-MMU-5357905; R-MMU-2562578; R-MMU-5357956; R-MMU-162582; R-MMU-3295583; R-MMU-983712; R-MMU-5689880; R-MMU-5218859; R-MMU-109581; R-MMU-52189…	Dimerization of procaspase-8; Activated TLR4 signalling; Ovarian tumor domain proteases; Regulation by c-FLIP; Regulation of TNFR1 signaling; TRIF-mediated programmed cell death; TNFR1-induced NFkappaB signaling pathway; TRP channels; Ub-specific processing proteases; CASP8 activity is inhibited; IKK complex recruitment mediated by RIP1; TNFR1-induced proapoptotic signaling	Apoptosis; Apoptosis Modulation by HSP70; TNF-alpha NF-kB Signaling Pathway; p38 MAPK Signaling Pathway; EGFR1 Signaling Pathway	48	0		1
FALSE	High	Master Protein	Q8CH77	Neuron navigator 1 OS=Mus musculus GN=Nav1 PE=1 SV=2	0	12.282	4	-0.18	0.0237948	0.882	0.584665	83.6	94.8	88.7	83.6	82.4	96.2	92.1	94.8	5	9	5	1875	202.2	8.06	13.3	5	cell differentiation;cell organization and biogenesis;cellular component movement;development	cytoplasm;cytoskeleton	catalytic activity;nucleotide binding;RNA binding	Pf00910, Pf02562, Pf12325, Pf13191, Pf13207, Pf13521	215690	ENSMUSG00000009418.15	Nav1	1						0	0	Phospho [T785]	1
FALSE	High	Master Protein	Q6P5F6	Zinc transporter ZIP10 OS=Mus musculus GN=Slc39a10 PE=1 SV=1	0	15.633	4	0.08	0.0239341	1.06	0.584665	581.2	548.5	581.2	566	584	548.5	558.8	539.3	3	8	3	833	94.3	6.71	13.74	3	cellular homeostasis;regulation of biological process;transport	membrane	transporter activity	Pf02535, Pf14667	227059	ENSMUSG00000025986.6	Slc39a10	1						0	0		1
FALSE	High	Master Protein	Q9CQZ1	Heat shock factor-binding protein 1 OS=Mus musculus GN=Hsbp1 PE=1 SV=1	0	34.385	76	-0.1	0.0239734	0.931	0.584665	912.4	980.5	912.4	885.3	932.3	953.6	980.5	998.6	5	17	5	76	8.6	4.31	63.52	5	cell differentiation;regulation of biological process	cytoskeleton;nucleus	protein binding	Pf06825	68196	ENSMUSG00000031839.7	Hsbp1	8		R-MMU-3371568	R-MMU-3371568; R-MMU-8953897; R-MMU-2262752; R-MMU-3371571; R-MMU-3371556	Attenuation phase		5	0		1
FALSE	High	Master Protein	Q80VI1	E3 ubiquitin-protein ligase TRIM56 OS=Mus musculus GN=Trim56 PE=1 SV=1	0	111.12	28	-0.05	0.0240551	0.963	0.584665	1676.4	1741.3	1644	1676.4	1688.7	1710.7	1741.3	1749.4	15	42	15	734	79.5	7.96	143.76	15	defense response;metabolic process;regulation of biological process;response to stimulus	cytoplasm	catalytic activity;metal ion binding;protein binding;RNA binding	Pf00097, Pf00643, Pf13445, Pf13639, Pf13920, Pf13923, Pf14634, Pf15227	384309		Trim56	5						0	0	Phospho [S6]	1
FALSE	High	Master Protein	Q6A068	Cell division cycle 5-like protein OS=Mus musculus GN=Cdc5l PE=1 SV=2	0	214.441	48	0.05	0.0243017	1.032	0.584665	7043	6822.1	7067	7043	7041.7	6822.1	6874.4	6736.6	36	104	36	802	92.1	8.02	308.27	36	cell differentiation;metabolic process;regulation of biological process;response to stimulus	cytoplasm;membrane;nucleus;spliceosomal complex	DNA binding;protein binding;RNA binding	Pf00249, Pf11831, Pf13921	71702	ENSMUSG00000023932.8	Cdc5l	17	Spliceosome	R-MMU-72163	R-MMU-72163; R-MMU-8953854; R-MMU-72203; R-MMU-72172	mRNA Splicing - Major Pathway		5	0		1
FALSE	High	Master Protein	E9QAH1	Protein Golgb1 OS=Mus musculus GN=Golgb1 PE=1 SV=1	0	154.646	17	-0.14	0.0243031	0.908	0.584665	2999.6	3301.8	2999.6	2836.2	3087.5	3252.8	3444.1	3301.8	43	63	43	3197	365.1	5.06	119.43	43	metabolic process	Golgi;membrane	RNA binding	Pf04111, Pf05622, Pf07888, Pf09726, Pf12128, Pf13166	224139	ENSMUSG00000034243.16	Golgb1	16		R-MMU-6807878; R-MMU-432722	R-MMU-6807878; R-MMU-392499; R-MMU-199977; R-MMU-5653656; R-MMU-199991; R-MMU-199992; R-MMU-421837; R-MMU-948021; R-MMU-432722; R-MMU-446203; R-MMU-597592	COPI-mediated anterograde transport; Golgi Associated Vesicle Biogenesis		11	0		1
FALSE	High	Master Protein	Q9Z2U1	Proteasome subunit alpha type-5 OS=Mus musculus GN=Psma5 PE=1 SV=1	0	122.858	55	0.03	0.0243066	1.024	0.584665	5601.4	5471	5579.1	5601.4	5618.3	5469.7	5471	5536.9	11	76	11	241	26.4	4.79	288.06	11	metabolic process	cytoplasm;cytosol;nucleus;proteasome	catalytic activity	Pf00227, Pf10584	26442	ENSMUSG00000068749.9	Psma5	3	Proteasome	R-MMU-8852276; R-MMU-68827; R-MMU-69601; R-MMU-8939236; R-MMU-195253; R-MMU-349425; R-MMU-5689603; R-MMU-5687128; R-MMU-174113; R-MMU-69017; R-MMU-2467813; R-MMU-187577; R-MMU-5610785; R-MMU-5689880; R-MMU-350562; R-MMU-1169091; R-MMU-5610780; R-MMU-2871837; R-MMU-174184; R-MMU-5358346; R-MMU-6798695; R-MMU-202424; R-MMU-174084; R-MMU-5658442; R-MMU-446652; R-MMU-4608870; R-MMU-69481; R-MMU-17417…	R-MMU-69202; R-MMU-69002; R-MMU-8852276; R-MMU-68827; R-MMU-69601; R-MMU-8939236; R-MMU-1280215; R-MMU-69610; R-MMU-195253; R-MMU-69541; R-MMU-392499; R-MMU-1280218; R-MMU-349425; R-MMU-5689603; R-MMU-5687128; R-MMU-2262749; R-MMU-174113; R-MMU-5673001; R-MMU-69017; R-MMU-1640170; R-MMU-2467813; R-MMU-187577; R-MMU-5610785; R-MMU-5610787; R-MMU-5689880; R-MMU-2262752; R-MMU-350562; R-MMU-8878171;…	The role of GTSE1 in G2/M progression after G2 checkpoint; CDT1 association with the CDC6:ORC:origin complex; Ubiquitin Mediated Degradation of Phosphorylated Cdc25A; RUNX1 regulates transcription of genes involved in differentiation of HSCs; Degradation of beta-catenin by the destruction complex; Autodegradation of the E3 ubiquitin ligase COP1; UCH proteinases; MAPK6/MAPK4 signaling; SCF-beta-Tr…	Proteasome Degradation	128	0		1
FALSE	High	Master Protein	E9Q446	E3 ubiquitin-protein ligase RNF25 OS=Mus musculus GN=Rnf25 PE=1 SV=1	0	14.882	9	-0.22	0.0243883	0.861	0.584665	197.3	229.3	192.3	209.2	197.3	229.3	223.2	229.3	3	5	3	455	51.1	6.19	7.28	3	metabolic process;regulation of biological process	cytosol;nucleus	catalytic activity;metal ion binding;protein binding	Pf05773, Pf13639, Pf13923	57751	ENSMUSG00000026171.12	Rnf25	1					TNF-alpha NF-kB Signaling Pathway; Tryptophan metabolism	2	0		1
FALSE	High	Master Protein	Q9DBC3	Cap-specific mRNA (nucleoside-2'-O-)-methyltransferase 1 OS=Mus musculus GN=Cmtr1 PE=1 SV=1	0	58.613	22	0.11	0.024612	1.079	0.584665	1082.6	1003.2	1123.6	1082.6	1073.2	1003.2	1030.9	963.1	16	28	15	837	95.6	7.27	59.11	16	metabolic process	cytosol;nucleus	catalytic activity;protein binding	Pf01585, Pf01728	74157	ENSMUSG00000024019.17	Cmtr1; Ftsjd2	17						0	0		1
FALSE	High	Master Protein	Q5SF07	Insulin-like growth factor 2 mRNA-binding protein 2 OS=Mus musculus GN=Igf2bp2 PE=1 SV=1	0	116.769	36	-0.04	0.024617	0.975	0.584665	6242.5	6404.9	6185.1	6272.4	6242.5	6381.3	6404.9	6526.8	21	64	21	592	65.5	8.03	165.59	21	regulation of biological process;transport	cytoplasm;cytoskeleton;cytosol;nucleus	RNA binding	Pf00013, Pf00076, Pf13014, Pf13893, Pf14259	319765	ENSMUSG00000033581.16	Igf2bp2	16						0	0		1
FALSE	High	Master Protein	Q8VI84	Nucleolar complex protein 3 homolog OS=Mus musculus GN=Noc3l PE=2 SV=2	0	47.796	20	0.19	0.0246241	1.141	0.584665	1149.7	1007.3	1118.3	1149.7	1209.6	993.2	1079.1	1007.3	14	29	14	807	93.2	9.09	66.75	14	cell differentiation	mitochondrion;nucleus	RNA binding	Pf03914, Pf07540	57753	ENSMUSG00000024999.7	Noc3l	19						0	0		1
FALSE	High	Master Protein	E9Q7W0	Recombining-binding protein suppressor of hairless OS=Mus musculus GN=Rbpj PE=1 SV=1	0	109.724	40	0.18	0.024661	1.135	0.584665	6674.9	5879.8	6674.9	6642.8	7294.7	5828.1	6136.7	5879.8	18	66	18	485	54.3	8.02	177.27	18	cell differentiation;cell organization and biogenesis;defense response;metabolic process;regulation of biological process;response to stimulus;transport	cytoplasm;nucleus	DNA binding;protein binding	Pf09270, Pf09271	19664	ENSMUSG00000039191.12	Rbpj	5					PluriNetWork; Ptf1a related regulatory pathway; Delta-Notch Signaling Pathway; Notch Signaling Pathway	4	0		1
FALSE	High	Master Protein	E9Q317	Histone deacetylase complex subunit SAP18 OS=Mus musculus GN=Sap18b PE=1 SV=1	0	49.945	62	0.14	0.024737	1.102	0.584665	7264.7	6590.1	7171.3	7264.7	7354	6509.2	6892.1	6590.1	12	46	12	172	19.6	9.8	126.01	12	regulation of biological process	cytosol	protein binding;RNA binding	Pf06487	20220; 100041953	ENSMUSG00000021963.16; ENSMUSG00000061104.5	Sap18; Gm10094; Sap18b	14; 8	mRNA surveillance pathway; RNA transport				Hedgehog Signaling Pathway	3	0		1
FALSE	High	Master Protein	H7BWY8	Pre-rRNA-processing protein TSR2 homolog OS=Mus musculus GN=Tsr2 PE=1 SV=1	0	11.565	23	-0.16	0.0249553	0.893	0.584665	434.2	486.3	436.1	399.7	434.2	486.3	509.3	462.9	3	8	3	195	21.4	4.26	17.1	3	metabolic process	nucleus		Pf10273	69499	ENSMUSG00000025264.12	Tsr2	X						0	0		1
FALSE	High	Master Protein	A2A6P4	Protein Fam104a OS=Mus musculus GN=Fam104a PE=1 SV=1	0	15.792	17	-0.05	0.0250368	0.969	0.584665	627.7	647.8	609.9	628.7	627.7	644	662.1	647.8	2	7	2	185	19.6	11.18	21.89	2				Pf15434	28081	ENSMUSG00000041629.7	D11Wsu99e; Fam104a	11						0	0		1
FALSE	High	Master Protein	Q3UW53	Protein Niban OS=Mus musculus GN=Fam129a PE=1 SV=2	0	161.858	34	-0.04	0.0251375	0.972	0.584665	6708.5	6900.7	6784.1	6641.2	6708.5	6862.4	6900.7	7014.3	25	88	25	926	102.6	4.78	263.73	25	regulation of biological process;response to stimulus	cytoplasm;cytosol;membrane			63913	ENSMUSG00000026483.13	Fam129a	1					PluriNetWork	1	0	Phospho [S601]	1
FALSE	High	Master Protein	Q8BMJ2	Leucine--tRNA ligase, cytoplasmic OS=Mus musculus GN=Lars PE=1 SV=2	0	415.257	52	0.06	0.0252027	1.041	0.584665	22619.4	21730.1	22619.4	22759.3	22208.4	21579.7	21730.1	21766.6	65	269	65	1178	134.1	7.05	752.24	65	cell communication;cell organization and biogenesis;metabolic process;regulation of biological process;response to stimulus;transport	cytoplasm;cytosol;endoplasmic reticulum;vacuole	catalytic activity;enzyme regulator activity;nucleotide binding	Pf00133, Pf01406, Pf08264, Pf09334	107045	ENSMUSG00000024493.8	Lars	18	Aminoacyl-tRNA biosynthesis					1	0		1
FALSE	High	Master Protein	P68372	Tubulin beta-4B chain OS=Mus musculus GN=Tubb4b PE=1 SV=1	0	412.254	69	-0.13	0.0253748	0.915	0.584665	34475.2	37669.6	34475.2	35340.6	33368.1	37669.6	36099.4	37974.9	28	349	2	445	49.8	4.89	1021.04	28	cell organization and biogenesis	cytoplasm;cytoskeleton;nucleus	catalytic activity;nucleotide binding;RNA binding;structural molecule activity	Pf00091, Pf03953, Pf10644	227613	ENSMUSG00000036752.4	Tubb4b	2	Gap junction; Phagosome	R-MMU-5620912; R-MMU-5620924; R-MMU-5632684; R-MMU-8854518; R-MMU-380259; R-MMU-380270; R-MMU-5610787; R-MMU-2565942; R-MMU-6798695; R-MMU-380320	R-MMU-5620912; R-MMU-5620924; R-MMU-5632684; R-MMU-5617833; R-MMU-1640170; R-MMU-380287; R-MMU-168256; R-MMU-68877; R-MMU-162582; R-MMU-5358351; R-MMU-8854518; R-MMU-380284; R-MMU-68886; R-MMU-380259; R-MMU-380270; R-MMU-69278; R-MMU-5610787; R-MMU-2565942; R-MMU-69275; R-MMU-6798695; R-MMU-380320; R-MMU-453274; R-MMU-1852241; R-MMU-168249	Anchoring of the basal body to the plasma membrane; Intraflagellar transport; Hedgehog 'on' state; AURKA Activation by TPX2; Loss of Nlp from mitotic centrosomes; Recruitment of mitotic centrosome proteins and complexes; Hedgehog 'off' state; Regulation of PLK1 Activity at G2/M Transition; Neutrophil degranulation; Recruitment of NuMA to mitotic centrosomes		26	37		1
FALSE	High	Master Protein	Q99KK7	Dipeptidyl peptidase 3 OS=Mus musculus GN=Dpp3 PE=1 SV=2	0	171.272	48	-0.08	0.0254249	0.947	0.584665	8681.5	9162.9	8681.5	8592.9	8905	9025.2	9162.9	9277.1	28	93	28	738	82.8	5.38	287.58	28	metabolic process	cytoplasm;cytosol;membrane	catalytic activity;metal ion binding	Pf03571	75221	ENSMUSG00000063904.3	Dpp3	19						0	0		1
FALSE	High	Master Protein	Q8CI94	Glycogen phosphorylase, brain form OS=Mus musculus GN=Pygb PE=1 SV=3	0	153.599	43	-0.05	0.0254464	0.968	0.584665	4749.7	4907.7	4780	4633.2	4749.7	4907.7	4879.8	5009	33	95	33	843	96.7	6.73	229.31	33	metabolic process	cytoplasm;membrane	catalytic activity;protein binding	Pf00343	110078	ENSMUSG00000033059.7	Pygb	2	Insulin resistance; Glucagon signaling pathway; Insulin signaling pathway; Starch and sucrose metabolism; Metabolic pathways	R-MMU-6798695	R-MMU-6798695; R-MMU-168256; R-MMU-168249	Neutrophil degranulation	Glycogen Metabolism	9	0		1
FALSE	Medium	Master Protein	S4R2L3	NK-tumor recognition protein (Fragment) OS=Mus musculus GN=Nktr PE=1 SV=1	0.018	2.133	7	-0.68	0.0254467	0.623	0.584665	120.9	194	120.6	120.9	124.9	194	242.6	182.3	1	2	1	99	11.1	8.1	3.96	1	metabolic process		catalytic activity	Pf00160		ENSMUSG00000032525.15		9						0	0		1
FALSE	Medium	Master Protein	E9Q6Z3	Nuclear envelope integral membrane protein 1 OS=Mus musculus GN=Nemp1 PE=1 SV=1	0.012	2.356	2	0.26	0.0254755	1.198	0.584665	37.9	31.7	34.5	38.1	37.9	33.1	30.7	31.7	1	2	1	388	45.2	6.77	2.05	1		membrane		Pf10225		ENSMUSG00000040195.11		10						0	0		1
FALSE	High	Master Protein	Q99KP6	Pre-mRNA-processing factor 19 OS=Mus musculus GN=Prpf19 PE=1 SV=1	0	127.601	39	0.06	0.0256193	1.04	0.584665	11508.5	11062.7	11508.5	11376.8	11746.7	10949.2	11120.2	11062.7	16	102	16	504	55.2	6.61	305.3	16	cell organization and biogenesis;cell proliferation;metabolic process;regulation of biological process;response to stimulus	cytoplasm;cytoskeleton;membrane;nucleus;spliceosomal complex	catalytic activity;metal ion binding;protein binding	Pf00400, Pf04564, Pf08606, Pf11789	28000	ENSMUSG00000024735.13	Prpf19	19	Ubiquitin mediated proteolysis; Spliceosome	R-MMU-72163; R-MMU-6782135; R-MMU-6782210; R-MMU-6781823	R-MMU-72163; R-MMU-6781827; R-MMU-5696398; R-MMU-6782135; R-MMU-6782210; R-MMU-6781823; R-MMU-73894; R-MMU-8953854; R-MMU-72203; R-MMU-72172	mRNA Splicing - Major Pathway; Dual incision in TC-NER; Gap-filling DNA repair synthesis and ligation in TC-NER; Formation of TC-NER Pre-Incision Complex		12	0		1
FALSE	High	Master Protein	A6X919	Probable C-mannosyltransferase DPY19L1 OS=Mus musculus GN=Dpy19l1 PE=1 SV=1	0.002	4.106	2	0.11	0.0261381	1.079	0.584665	66.2	61.3	65	69.4	66.2	59.9	61.3	62.4	1	1	1	746	84.1	9.16	3.35	1	metabolic process	membrane	catalytic activity	Pf10034	244745	ENSMUSG00000043067.15	Dpy19l1	9						0	0		1
FALSE	High	Master Protein	E9Q7M2	Protein Tsc22d2 OS=Mus musculus GN=Tsc22d2 PE=1 SV=1	0	30.316	11	-0.1	0.0261411	0.932	0.584665	2553.1	2740.4	2559.4	2553.1	2435.8	2691.5	2894.5	2740.4	7	20	5	769	78.1	4.89	49.29	7	cell organization and biogenesis;metabolic process;regulation of biological process;reproduction;response to stimulus	cytoplasm;nucleus		Pf01166, Pf04977, Pf06005, Pf06156	72033	ENSMUSG00000027806.9	Tsc22d2	3						0	2		1
FALSE	High	Master Protein	Q62418	Drebrin-like protein OS=Mus musculus GN=Dbnl PE=1 SV=2	0	105.141	45	-0.09	0.0262353	0.94	0.584665	4194.9	4462.1	4194.9	4152.5	4202	4462.1	4451.1	4652	14	59	14	436	48.7	4.92	196.92	14	cell organization and biogenesis;regulation of biological process;response to stimulus;transport	cytoplasm;cytoskeleton;cytosol;endosome;Golgi;membrane	protein binding	Pf00018, Pf00241, Pf07653, Pf14604	13169	ENSMUSG00000020476.14	Dbnl	11		R-MMU-6798695; R-MMU-264870; R-MMU-6794361	R-MMU-5357801; R-MMU-111465; R-MMU-6798695; R-MMU-112316; R-MMU-168256; R-MMU-109581; R-MMU-75153; R-MMU-264870; R-MMU-6794361; R-MMU-6794362; R-MMU-168249	Neutrophil degranulation; Caspase-mediated cleavage of cytoskeletal proteins; Neurexins and neuroligins		11	0		1
FALSE	High	Master Protein	Q9CQC9	GTP-binding protein SAR1b OS=Mus musculus GN=Sar1b PE=1 SV=1	0	80.756	63	-0.05	0.0264684	0.969	0.584665	3841.5	3965.3	3888.9	3824.6	3841.5	3994.2	3965.3	3913.5	13	52	8	198	22.4	6.11	163.97	13	regulation of biological process;response to stimulus;transport	endoplasmic reticulum;Golgi;membrane	catalytic activity;metal ion binding;nucleotide binding;protein binding;signal transducer activity	Pf00025, Pf00503, Pf01926, Pf08477, Pf09439	66397	ENSMUSG00000020386.5	Sar1b	11	Protein processing in endoplasmic reticulum; Legionellosis	R-MMU-5694530; R-MMU-8963888; R-MMU-983170; R-MMU-204005; R-MMU-2132295	R-MMU-5694530; R-MMU-168256; R-MMU-948021; R-MMU-983169; R-MMU-597592; R-MMU-8963898; R-MMU-8963888; R-MMU-983170; R-MMU-204005; R-MMU-2132295; R-MMU-392499; R-MMU-199977; R-MMU-1280218; R-MMU-5653656; R-MMU-199991; R-MMU-446203; R-MMU-382551; R-MMU-174824	Cargo concentration in the ER; Chylomicron assembly; Antigen Presentation: Folding, assembly and peptide loading of class I MHC; COPII (Coat Protein 2) Mediated Vesicle Transport; MHC class II antigen presentation		20	5		1
FALSE	High	Master Protein	O89050	Muskelin OS=Mus musculus GN=Mkln1 PE=1 SV=1	0.002	3.668	3	0.12	0.0264857	1.089	0.584665	168.1	154.3	172.5	163	168.1	154.3	154.2	159.8	2	3	2	735	84.8	6.34	2.13	2	cell organization and biogenesis;regulation of biological process	cytoplasm;cytosol	protein binding	Pf00754, Pf01344, Pf06588, Pf13415, Pf13418	27418	ENSMUSG00000025609.15	Mkln1	6						0	0		1
FALSE	High	Master Protein	Q922J3	CAP-Gly domain-containing linker protein 1 OS=Mus musculus GN=Clip1 PE=1 SV=1	0	77.32	19	0.04	0.0265378	1.03	0.584665	1857.1	1803.6	1857.1	1851.7	1889.2	1762.1	1814.5	1803.6	21	28	19	1391	155.7	5.24	62.52	21	cell organization and biogenesis;regulation of biological process;transport	cytoplasm;cytoskeleton;endosome;Golgi;membrane	catalytic activity;metal ion binding;motor activity;protein binding;structural molecule activity	Pf00038, Pf01302, Pf01576, Pf02463, Pf07888, Pf09730, Pf10174, Pf12128, Pf13166, Pf13514	56430	ENSMUSG00000049550.17	Clip1	5	mTOR signaling pathway	R-MMU-5626467; R-MMU-2500257; R-MMU-141444; R-MMU-2467813; R-MMU-5663220	R-MMU-141424; R-MMU-1640170; R-MMU-5626467; R-MMU-2500257; R-MMU-141444; R-MMU-68877; R-MMU-2467813; R-MMU-194315; R-MMU-162582; R-MMU-2555396; R-MMU-68886; R-MMU-69618; R-MMU-5663220; R-MMU-69278; R-MMU-68882; R-MMU-69620; R-MMU-195258	RHO GTPases activate IQGAPs; Resolution of Sister Chromatid Cohesion; Amplification of signal from unattached kinetochores via a MAD2 inhibitory signal; Separation of Sister Chromatids; RHO GTPases Activate Formins		18	2		1
FALSE	High	Master Protein	F8VQL7	POU domain protein OS=Mus musculus GN=Pou2f1 PE=1 SV=1	0	10.913	4	-0.07	0.0266993	0.953	0.584665	250.4	262.7	255.8	246.8	250.4	259.4	262.7	267.1	2	3	2	782	80.8	6.13	12.03	2	cell communication;metabolic process;regulation of biological process	endoplasmic reticulum;nucleus	DNA binding;protein binding	Pf00046, Pf00157	18986	ENSMUSG00000026565.18	Pou2f1	1					Selenium metabolism/Selenoproteins; PluriNetWork	2	0		1
FALSE	High	Master Protein	Q9JJ00	Phospholipid scramblase 1 OS=Mus musculus GN=Plscr1 PE=1 SV=1	0	18.97	13	-0.09	0.0267019	0.938	0.584665	1612.4	1718.7	1617.7	1585.9	1612.4	1718.7	1777.5	1688.1	4	25	4	328	35.9	5.06	53.88	4	cell death;cell differentiation;cell organization and biogenesis;defense response;metabolic process;regulation of biological process;response to stimulus	cytosol;Golgi;membrane;nucleus	DNA binding;metal ion binding;protein binding;transporter activity	Pf03803	22038	ENSMUSG00000032369.13	Plscr1	9					EGFR1 Signaling Pathway	1	0		1
FALSE	High	Master Protein	Q9WV70	Nucleolar complex protein 2 homolog OS=Mus musculus GN=Noc2l PE=1 SV=2	0	82.985	19	0.08	0.0267957	1.054	0.584665	924.4	876.9	921.7	924.4	973.4	849.5	878.2	876.9	14	51	2	747	85.4	5.97	126.48	14	cell death;cell organization and biogenesis;metabolic process;regulation of biological process;response to stimulus	cytosol;nucleus	protein binding;RNA binding	Pf03715	57741		Noc2l	4						0	0		1
FALSE	High	Master Protein	Q3TVK3	Aspartyl aminopeptidase OS=Mus musculus GN=Dnpep PE=1 SV=1	0	103.302	41	-0.06	0.0267972	0.962	0.584665	2725.3	2831.6	2738.3	2715.3	2725.3	2813.3	2831.6	2890.6	17	59	17	475	52.4	7.25	149.18	17	metabolic process	cytoplasm;cytosol;extracellular;nucleus	catalytic activity;metal ion binding;protein binding	Pf02127	13437	ENSMUSG00000026209.15	Dnpep	1						0	0		1
FALSE	High	Master Protein	P13864	DNA (cytosine-5)-methyltransferase 1 OS=Mus musculus GN=Dnmt1 PE=1 SV=5	0	180.326	29	0.13	0.026837	1.093	0.584665	6782.7	6206.9	6840.6	6782.7	6481.7	6206.9	6342.6	5985	37	88	37	1620	183.1	7.74	243.9	37	cell organization and biogenesis;metabolic process;regulation of biological process;response to stimulus	cytoplasm;nucleus	catalytic activity;DNA binding;metal ion binding;nucleotide binding;protein binding;RNA binding	Pf00145, Pf01426, Pf02008, Pf06464, Pf12047	13433	ENSMUSG00000004099.16	Dnmt1	9	Cysteine and methionine metabolism; MicroRNAs in cancer; Metabolic pathways	R-MMU-5334727; R-MMU-573389; R-MMU-212300	R-MMU-212165; R-MMU-5334727; R-MMU-573389; R-MMU-74160; R-MMU-212300	Mus musculus biological processes; NoRC negatively regulates rRNA expression; PRC2 methylates histones and DNA	PluriNetWork; One Carbon Metabolism; Glutathione and one carbon metabolism	11	0		1
FALSE	High	Master Protein	D3Z3Q3	Smoothelin OS=Mus musculus GN=Smtn PE=1 SV=1	0	62.489	15	-0.12	0.0272002	0.923	0.584665	1917.6	2078.2	1917.6	1840.7	1970.7	2041.3	2132.3	2078.2	11	32	11	946	103	8.63	79.31	11			protein binding	Pf00307, Pf11971, Pf12510		ENSMUSG00000020439.17		11						0	0		1
FALSE	High	Master Protein	E9Q5C9	Protein Nolc1 OS=Mus musculus GN=Nolc1 PE=1 SV=1	0	257.356	40	0.13	0.0273525	1.097	0.584665	26892	24521.1	25725.8	26892	26969.9	25012.1	24521.1	24505.2	45	163	45	702	73.7	9.36	458.79	45	cell organization and biogenesis;regulation of biological process	cytoplasm;nucleus	protein binding;RNA binding	Pf05022	70769	ENSMUSG00000015176.9	Nolc1	19						0	0	Phospho [S563]	1
FALSE	Low	Master Protein	Q9CZP7	Hsp90 co-chaperone Cdc37-like 1 OS=Mus musculus GN=Cdc37l1 PE=1 SV=1	0.058	1.36	2	-0.21	0.0273653	0.864	0.584665	99.8	115.6	100.2	99.8	99	110.9	121.4	115.6	1	2	1	335	38.4	5.39	3.73	1	metabolic process;regulation of biological process	cytoplasm;cytosol	protein binding	Pf08565	67072	ENSMUSG00000024780.6	Cdc37l1	19		R-MMU-114608	R-MMU-76002; R-MMU-76005; R-MMU-114608; R-MMU-109582	Platelet degranulation		4	0		1
FALSE	High	Master Protein	P61965	WD repeat-containing protein 5 OS=Mus musculus GN=Wdr5 PE=1 SV=1	0	16.054	18	0.07	0.0275289	1.048	0.584665	647.5	618	647.5	633.7	658.8	603.7	622.9	618	5	10	5	334	36.6	8.27	17.35	5	cell organization and biogenesis;metabolic process;regulation of biological process	nucleus	catalytic activity;protein binding	Pf00400, Pf08662, Pf11715	140858	ENSMUSG00000026917.15	Wdr5	2		R-MMU-8936459; R-MMU-8951664; R-MMU-3214858; R-MMU-3214847; R-MMU-3214841	R-MMU-8936459; R-MMU-8951664; R-MMU-3214858; R-MMU-3214847; R-MMU-392499; R-MMU-212436; R-MMU-3247509; R-MMU-3214841; R-MMU-4839726; R-MMU-73857; R-MMU-597592; R-MMU-74160; R-MMU-8878171	RUNX1 regulates genes involved in megakaryocyte differentiation and platelet function; Neddylation; RMTs methylate histone arginines; HATs acetylate histones; PKMTs methylate histone lysines		13	0		1
FALSE	High	Master Protein	Q05CL8	La-related protein 7 OS=Mus musculus GN=Larp7 PE=1 SV=2	0	50.023	18	0.07	0.0275799	1.05	0.584665	1609.7	1533.5	1601.8	1609.7	1679.2	1479.4	1533.5	1549.1	9	22	4	570	64.8	9.54	53.46	9	cell proliferation;metabolic process;regulation of biological process	cytosol;nucleus	RNA binding	Pf00076, Pf05383, Pf08777, Pf13893, Pf14259	28036	ENSMUSG00000027968.11	Larp7	3						0	5		1
FALSE	High	Master Protein	Q569Z5	Probable ATP-dependent RNA helicase DDX46 OS=Mus musculus GN=Ddx46 PE=1 SV=2	0	249.07	41	0.07	0.0276575	1.047	0.584665	13217.4	12624	13217.4	13122.2	13361.6	12524.2	12624	12922.9	46	157	46	1032	117.4	9.26	462.93	46	metabolic process;regulation of biological process	cytoplasm;membrane;nucleus	catalytic activity;nucleotide binding;RNA binding	Pf00270, Pf00271	212880	ENSMUSG00000021500.15	Ddx46	13	Spliceosome	R-MMU-72163	R-MMU-72163; R-MMU-8953854; R-MMU-72203; R-MMU-72172	mRNA Splicing - Major Pathway		5	0		1
FALSE	High	Master Protein	P46460	Vesicle-fusing ATPase OS=Mus musculus GN=Nsf PE=1 SV=2	0	156.714	44	-0.06	0.0276984	0.958	0.584665	4979.9	5197.4	5062.6	4979.9	4955.9	5099.7	5197.4	5235.9	29	91	28	744	82.6	6.95	231.16	29	cell organization and biogenesis;metabolic process;regulation of biological process;response to stimulus;transport	cytoplasm;cytosol;membrane	catalytic activity;metal ion binding;nucleotide binding;protein binding;RNA binding	Pf00004, Pf00910, Pf01078, Pf02359, Pf02933, Pf05272, Pf05496, Pf06068, Pf07724, Pf07728, Pf13173, Pf13191, Pf13207, Pf13401	18195	ENSMUSG00000034187.18	Nsf	11	Vasopressin-regulated water reabsorption; Synaptic vesicle cycle; GABAergic synapse	R-MMU-416993; R-MMU-6811438; R-MMU-6807878; R-MMU-6811434; R-MMU-204005; R-MMU-6811440	R-MMU-399719; R-MMU-416993; R-MMU-8856688; R-MMU-399721; R-MMU-112316; R-MMU-948021; R-MMU-112315; R-MMU-112314; R-MMU-6811438; R-MMU-597592; R-MMU-6807878; R-MMU-6811434; R-MMU-204005; R-MMU-6811440; R-MMU-392499; R-MMU-199977; R-MMU-6811442; R-MMU-5653656; R-MMU-199991; R-MMU-446203	Trafficking of GluR2-containing AMPA receptors; Intra-Golgi traffic; COPI-mediated anterograde transport; COPI-dependent Golgi-to-ER retrograde traffic; COPII (Coat Protein 2) Mediated Vesicle Transport; Retrograde transport at the Trans-Golgi-Network		23	1		1
FALSE	High	Master Protein	P97465	Docking protein 1 OS=Mus musculus GN=Dok1 PE=1 SV=2	0	9.405	6	-0.18	0.027762	0.885	0.584665	278.5	314.7	278.5	275	293.5	314.4	317.5	314.7	3	5	3	482	52.4	6.57	11.43	3	metabolic process;regulation of biological process;response to stimulus	cytoplasm;cytosol;nucleus	protein binding;signal transducer activity	Pf00169, Pf02174	13448	ENSMUSG00000068335.6	Dok1	6	Measles	R-MMU-8853659; R-MMU-8849469	R-MMU-8848021; R-MMU-8853659; R-MMU-422475; R-MMU-9006927; R-MMU-162582; R-MMU-8849469; R-MMU-1266738	RET signaling; PTK6 Regulates RTKs and Their Effectors AKT1 and DOK1	Kit Receptor Signaling Pathway	9	0		1
FALSE	High	Master Protein	P58044	Isopentenyl-diphosphate Delta-isomerase 1 OS=Mus musculus GN=Idi1 PE=1 SV=1	0	32.003	34	0.12	0.0278882	1.086	0.584665	896.1	825.3	896.1	866.5	913.9	825.3	844.9	824.4	7	20	7	227	26.3	6.16	42.91	7	metabolic process;response to stimulus	mitochondrion	catalytic activity;metal ion binding	Pf00293	319554; 102635781		Idi1; LOC102635781; Gm38481	13; 2	Metabolic pathways; Terpenoid backbone biosynthesis				Cholesterol Biosynthesis; Exercise-induced Circadian Regulation; Exercise-induced Circadian Regulation	5	0		1
FALSE	High	Master Protein	Q01320	DNA topoisomerase 2-alpha OS=Mus musculus GN=Top2a PE=1 SV=2	0	353.103	42	0.17	0.0280779	1.124	0.584665	16497	14679.5	16497	16882.4	15699.3	14931.3	14547.5	14679.5	61	195	48	1528	172.7	8.6	551.99	61	cell differentiation;cell division;cell organization and biogenesis;metabolic process;regulation of biological process;response to stimulus	chromosome;nucleus	catalytic activity;DNA binding;metal ion binding;nucleotide binding;protein binding;RNA binding	Pf00204, Pf00521, Pf01751, Pf02449, Pf02518, Pf08070	21973	ENSMUSG00000020914.17	Top2a	11	Platinum drug resistance	R-MMU-4615885	R-MMU-392499; R-MMU-2990846; R-MMU-597592; R-MMU-3108232; R-MMU-4615885	SUMOylation of DNA replication proteins		6	13		1
FALSE	High	Master Protein	Q9DBC7	cAMP-dependent protein kinase type I-alpha regulatory subunit OS=Mus musculus GN=Prkar1a PE=1 SV=3	0	91.991	51	0.11	0.0283154	1.076	0.584665	4431.4	4120	4431.4	4424.1	4486.6	4120	4105.3	4277.5	18	52	18	381	43.2	5.35	151.45	18	cell organization and biogenesis;cell proliferation;metabolic process;regulation of biological process	cytoplasm;membrane	enzyme regulator activity;nucleotide binding;protein binding	Pf00027, Pf02197	19084	ENSMUSG00000020612.16	Prkar1a	11	Insulin signaling pathway	R-MMU-163615; R-MMU-372790; R-MMU-164378; R-MMU-180024; R-MMU-5610787; R-MMU-432040; R-MMU-983231	R-MMU-1430728; R-MMU-163615; R-MMU-111933; R-MMU-111931; R-MMU-5358351; R-MMU-162582; R-MMU-112040; R-MMU-445717; R-MMU-111885; R-MMU-112043; R-MMU-372790; R-MMU-164378; R-MMU-163359; R-MMU-9006925; R-MMU-180024; R-MMU-5610787; R-MMU-432040; R-MMU-111997; R-MMU-983231; R-MMU-109582; R-MMU-382551; R-MMU-1489509; R-MMU-111996; R-MMU-163685	PKA activation; Signaling by GPCR; PKA activation in glucagon signalling; DARPP-32 events; Hedgehog 'off' state; Vasopressin regulates renal water homeostasis via Aquaporins; Factors involved in megakaryocyte development and platelet production	G Protein Signaling Pathways; Myometrial Relaxation and Contraction Pathways; Calcium Regulation in the Cardiac Cell; EGFR1 Signaling Pathway	29	0	Phospho [S83]	1
FALSE	High	Master Protein	Q91Z31	Polypyrimidine tract-binding protein 2 OS=Mus musculus GN=Ptbp2 PE=1 SV=2	0	57.079	34	-0.14	0.0284074	0.911	0.584665	429.3	471.5	429.3	413.1	447.7	463.8	495.4	471.5	10	19	6	531	57.5	8.66	52.65	10	cell organization and biogenesis;metabolic process;regulation of biological process	nucleus;spliceosomal complex	protein binding;RNA binding	Pf00076, Pf13893, Pf14259	56195	ENSMUSG00000028134.11	Ptbp2	3					mRNA processing	1	1		1
FALSE	High	Master Protein	Q9JHS9	Spliceosome-associated protein CWC15 homolog OS=Mus musculus GN=Cwc15 PE=1 SV=1	0	37.057	32	0.04	0.0284117	1.031	0.584665	2420.9	2348.3	2420.9	2416.4	2482	2328.6	2367.2	2348.3	8	25	8	229	26.6	5.71	64.78	8	metabolic process	mitochondrion;nucleus;spliceosomal complex	RNA binding	Pf04889	66070	ENSMUSG00000004096.9	Cwc15	9	Spliceosome	R-MMU-72163	R-MMU-72163; R-MMU-8953854; R-MMU-72203; R-MMU-72172	mRNA Splicing - Major Pathway		5	0		1
FALSE	High	Master Protein	E9PZD2	MICAL-like protein 2 OS=Mus musculus GN=Micall2 PE=1 SV=1	0	56.254	16	-0.06	0.0284169	0.956	0.584665	2008.5	2099.9	2008.5	1971.1	2038.2	2075.8	2099.9	2157.7	11	29	11	926	98.7	9.76	69.36	11	cell organization and biogenesis;transport	cytoplasm;cytoskeleton;endosome;membrane	metal ion binding;protein binding	Pf00412, Pf12130	231830	ENSMUSG00000036718.17	Micall2	5						0	0		1
FALSE	High	Master Protein	Q02614	SAP30-binding protein OS=Mus musculus GN=Sap30bp PE=1 SV=2	0	17.809	14	-0.04	0.0287215	0.973	0.584665	1148.6	1180.4	1148.6	1142.5	1160.7	1187.5	1166.4	1180.4	4	10	4	308	33.8	4.87	29.7	4	cell death;metabolic process;regulation of biological process	cytoskeleton;nucleus		Pf07818	57230	ENSMUSG00000020755.9	Sap30bp	11						0	0		1
FALSE	High	Master Protein	Q9R060	Cytosolic Fe-S cluster assembly factor NUBP1 OS=Mus musculus GN=Nubp1 PE=1 SV=1	0	46.599	21	-0.11	0.0288006	0.924	0.584665	1146.3	1240.2	1146.3	1171	1097.1	1240.2	1214.6	1259.8	6	24	6	320	34.1	5.9	72.9	6	cell growth;cell organization and biogenesis;cellular homeostasis;metabolic process;regulation of biological process	cytoplasm;cytoskeleton;cytosol;membrane;nucleus	metal ion binding;nucleotide binding;protein binding	Pf01656, Pf10609	26425	ENSMUSG00000022503.10	Nubp1	16						0	0		1
FALSE	High	Master Protein	Q8VHL1	Histone-lysine N-methyltransferase SETD7 OS=Mus musculus GN=Setd7 PE=1 SV=2	0	18.392	16	0.27	0.0289884	1.21	0.584665	686.2	567.3	686.2	632.3	716.2	560.6	608.8	567.3	4	10	4	366	40.5	4.65	26.13	4	cell organization and biogenesis;metabolic process;regulation of biological process;response to stimulus	chromosome;nucleus	catalytic activity;protein binding	Pf00856	73251	ENSMUSG00000037111.9	Setd7	3	FoxO signaling pathway; Lysine degradation	R-MMU-3214841	R-MMU-3247509; R-MMU-3214841; R-MMU-4839726	PKMTs methylate histone lysines		5	0		1
FALSE	High	Master Protein	Q64010	Adapter molecule crk OS=Mus musculus GN=Crk PE=1 SV=1	0	123.483	53	-0.11	0.0290735	0.93	0.584665	4960.2	5335.4	5187	4923.7	4960.2	5335.4	5328.8	5500.8	15	76	15	304	33.8	5.55	250.26	15	cell organization and biogenesis;regulation of biological process;response to stimulus	cytoplasm;cytoskeleton;membrane	protein binding	Pf00017, Pf00018, Pf07653, Pf14604	12928	ENSMUSG00000017776.15	Crk	11	Insulin signaling pathway; MAPK signaling pathway; Bacterial invasion of epithelial cells; Pathways in cancer; Fc gamma R-mediated phagocytosis; Focal adhesion; Regulation of actin cytoskeleton; Chronic myeloid leukemia; Rap1 signaling pathway; Chemokine signaling pathway; MicroRNAs in cancer; ErbB signaling pathway; Renal cell carcinoma; Neurotrophin signaling pathway	R-MMU-912631; R-MMU-4420097; R-MMU-186763; R-MMU-2029482; R-MMU-8849471; R-MMU-372708; R-MMU-8875656; R-MMU-170984; R-MMU-8875555	R-MMU-8875878; R-MMU-187687; R-MMU-76009; R-MMU-168256; R-MMU-169893; R-MMU-9006934; R-MMU-1280215; R-MMU-912631; R-MMU-4420097; R-MMU-186763; R-MMU-2029480; R-MMU-449147; R-MMU-2029482; R-MMU-8848021; R-MMU-8849471; R-MMU-6806834; R-MMU-194138; R-MMU-372708; R-MMU-162582; R-MMU-8875656; R-MMU-170984; R-MMU-76002; R-MMU-354192; R-MMU-512988; R-MMU-166520; R-MMU-9006927; R-MMU-8875555; R-MMU-10958…	Regulation of signaling by CBL; VEGFA-VEGFR2 Pathway; Downstream signal transduction; Regulation of actin dynamics for phagocytic cup formation; PTK6 Regulates RHO GTPases, RAS GTPase and MAP kinases; p130Cas linkage to MAPK signaling for integrins; MET receptor recycling; ARMS-mediated activation; MET activates RAP1 and RAC1	ErbB signaling pathway; Signaling of Hepatocyte Growth Factor Receptor; Chemokine signaling pathway; IL-3 Signaling Pathway; Kit Receptor Signaling Pathway; IL-2 Signaling Pathway; MAPK signaling pathway; Regulation of Actin Cytoskeleton; EGFR1 Signaling Pathway; Integrin-mediated Cell Adhesion; Insulin Signaling; Focal Adhesion	58	0		1
FALSE	High	Master Protein	Q6ZQF0	DNA topoisomerase 2-binding protein 1 OS=Mus musculus GN=Topbp1 PE=1 SV=2	0.002	3.906	1	-0.38	0.0291024	0.768	0.584665	382.6	498.2	407.2	336.8	382.6	498.2	518.1	436.4	1	2	1	1515	168.8	6.67	4.44	1	metabolic process;regulation of biological process;response to stimulus	chromosome;cytoplasm;cytoskeleton;nucleus	DNA binding;protein binding	Pf00533, Pf12738	235559	ENSMUSG00000032555.10	Topbp1	9	Homologous recombination	R-MMU-5685938; R-MMU-69473; R-MMU-6804756; R-MMU-5693607; R-MMU-5693616	R-MMU-5693532; R-MMU-5693579; R-MMU-1640170; R-MMU-5685938; R-MMU-5633007; R-MMU-73857; R-MMU-73894; R-MMU-74160; R-MMU-69481; R-MMU-3700989; R-MMU-5693567; R-MMU-5685942; R-MMU-5693538; R-MMU-69473; R-MMU-212436; R-MMU-6804756; R-MMU-69620; R-MMU-5693607; R-MMU-5693616	HDR through Single Strand Annealing (SSA); G2/M DNA damage checkpoint; Regulation of TP53 Activity through Phosphorylation; Processing of DNA double-strand break ends; Presynaptic phase of homologous DNA pairing and strand exchange		20	0		1
FALSE	High	Master Protein	Q3TEA8	Heterochromatin protein 1-binding protein 3 OS=Mus musculus GN=Hp1bp3 PE=1 SV=1	0	63.411	21	0.14	0.029243	1.102	0.584665	1634.7	1483.9	1631.3	1677.7	1634.7	1497.1	1379.2	1483.9	11	28	11	554	60.8	9.7	83.28	11	cell organization and biogenesis;regulation of biological process;response to stimulus	chromosome;nucleus	DNA binding;protein binding	Pf00538	15441	ENSMUSG00000028759.13	Hp1bp3	4						0	0		1
FALSE	High	Master Protein	Q9QZQ8	Core histone macro-H2A.1 OS=Mus musculus GN=H2afy PE=1 SV=3	0	88.636	34	0.13	0.0295427	1.092	0.584665	3930.3	3599.5	3930.3	3903.1	3959.9	3694.3	3477.7	3599.5	12	65	12	372	39.7	9.8	218.76	12	cell organization and biogenesis;regulation of biological process	chromosome;nucleus	DNA binding;enzyme regulator activity;protein binding	Pf00125, Pf01661	26914	ENSMUSG00000015937.14	H2afy	13	Alcoholism; Systemic lupus erythematosus	R-MMU-912497; R-MMU-5334727; R-MMU-573389; R-MMU-1221633	R-MMU-912497; R-MMU-5334727; R-MMU-573389; R-MMU-1221633	Meiotic Recombination; Mus musculus biological processes; NoRC negatively regulates rRNA expression; Meiotic Synapsis		6	0	Phospho [T175; T178]	1
FALSE	High	Master Protein	Q8K3A9	7SK snRNA methylphosphate capping enzyme OS=Mus musculus GN=Mepce PE=1 SV=2	0	24.16	10	0.09	0.0299671	1.065	0.584665	570.5	535.5	570.5	565.1	576.5	535.5	554.3	534.4	5	11	5	666	72	9.25	27.15	5	metabolic process;regulation of biological process		catalytic activity;RNA binding	Pf00891, Pf05175, Pf06325, Pf06859, Pf08241, Pf08242, Pf12847, Pf13649, Pf13659, Pf13847	231803	ENSMUSG00000029726.16	Mepce	5						0	0		1
FALSE	High	Master Protein	E9QJT5	Acylphosphatase OS=Mus musculus GN=Acyp1 PE=1 SV=1	0	10.299	27	0.13	0.0300632	1.093	0.584665	1435.1	1312.5	1435.1	1391.2	1479.9	1312.5	1302.8	1367.6	4	10	4	157	17.3	9.13	24.62	4			catalytic activity	Pf00708		ENSMUSG00000008822.15		12						0	0		1
FALSE	High	Master Protein	E9QAT4	Protein Sec16a OS=Mus musculus GN=Sec16a PE=1 SV=1	0	84.937	13	-0.1	0.0300944	0.935	0.584665	844	902.6	845.4	803.5	844	885	902.6	904.1	17	32	17	2357	254	5.81	83.15	17	cell organization and biogenesis;transport	cytosol;endoplasmic reticulum;Golgi;membrane	catalytic activity	Pf10697, Pf12931, Pf12932	227648	ENSMUSG00000026924.17	Sec16a	2		R-MMU-204005	R-MMU-204005; R-MMU-392499; R-MMU-199977; R-MMU-5653656; R-MMU-199991; R-MMU-948021; R-MMU-446203; R-MMU-597592	COPII (Coat Protein 2) Mediated Vesicle Transport		8	0	Phospho [S1780; S1783]	1
FALSE	High	Master Protein	P63254	Cysteine-rich protein 1 OS=Mus musculus GN=Crip1 PE=1 SV=2	0	13.55	43	-0.29	0.0302423	0.817	0.584665	5188.8	6349.4	5188.8	5423	4890.8	6423.6	5659.4	6349.4	4	19	4	77	8.5	8.57	48.01	4	regulation of biological process;response to stimulus	cytoplasm	DNA binding;metal ion binding	Pf00412	12925	ENSMUSG00000006360.11	Crip1	12						0	0		1
FALSE	High	Master Protein	Q8K385	Ferric-chelate reductase 1 OS=Mus musculus GN=FRRS1 PE=1 SV=1	0.001	6.278	3	-0.09	0.0302887	0.94	0.584665	198.9	211.6	204.2	195.5	198.9	208.8	213	211.6	2	2	2	592	66	8.1	2.32	2	metabolic process;transport	membrane	catalytic activity;metal ion binding	Pf02014, Pf03351	20321		Frrs1	3						0	0		1
FALSE	High	Master Protein	Q61881	DNA replication licensing factor MCM7 OS=Mus musculus GN=Mcm7 PE=1 SV=1	0	240.97	50	0.06	0.030426	1.043	0.584665	11040	10587	11040	11075.3	10814.8	10571.6	10587	10745.3	32	145	32	719	81.2	6.37	454.71	32	cell proliferation;metabolic process;regulation of biological process;response to stimulus	cytosol;membrane;nucleus	catalytic activity;DNA binding;nucleotide binding;protein binding	Pf00493, Pf07728, Pf14551	17220	ENSMUSG00000029730.16	Mcm7	5	DNA replication; Cell cycle	R-MMU-69300; R-MMU-68962; R-MMU-68867; R-MMU-68949; R-MMU-68874; R-MMU-176187; R-MMU-69304	R-MMU-69002; R-MMU-453279; R-MMU-69300; R-MMU-69052; R-MMU-1640170; R-MMU-68962; R-MMU-69239; R-MMU-68867; R-MMU-69481; R-MMU-69278; R-MMU-68949; R-MMU-69242; R-MMU-68874; R-MMU-69620; R-MMU-176187; R-MMU-69306; R-MMU-69304; R-MMU-69206	Removal of licensing factors from origins; Activation of the pre-replicative complex; Assembly of the pre-replicative complex; Orc1 removal from chromatin; M/G1 Transition; Activation of ATR in response to replication stress; Regulation of DNA replication	DNA Replication; miRNA regulation of DNA Damage Response; TNF-alpha NF-kB Signaling Pathway; G1 to S cell cycle control	24	0		1
FALSE	High	Master Protein	Q62048	Astrocytic phosphoprotein PEA-15 OS=Mus musculus GN=Pea15 PE=1 SV=1	0	30.47	60	-0.11	0.0304533	0.926	0.584665	1383.1	1494.4	1404	1383.1	1302	1613.9	1486.8	1494.4	6	15	6	130	15	5.02	46.73	6	cell death;regulation of biological process;response to stimulus;transport	cytoplasm;cytosol;nucleus	protein binding	Pf01335	18611	ENSMUSG00000013698.12	Pea15a	1		R-MMU-112409; R-MMU-5673001; R-MMU-8854691	R-MMU-1280215; R-MMU-112409; R-MMU-5683057; R-MMU-5673001; R-MMU-168256; R-MMU-162582; R-MMU-449147; R-MMU-8854691; R-MMU-5684996	RAF-independent MAPK1/3 activation; RAF/MAP kinase cascade; Interleukin-20 family signaling		9	0		1
FALSE	High	Master Protein	Q7TSV4	Phosphoglucomutase-2 OS=Mus musculus GN=Pgm2 PE=1 SV=1	0	118.365	32	-0.05	0.0304738	0.969	0.584665	5718.6	5903.7	5709.1	5718.6	5746	5867.6	5903.7	6004.7	21	82	21	620	68.7	6.14	211.79	21	metabolic process	cytoplasm;cytosol	catalytic activity;metal ion binding	Pf00408, Pf02878, Pf02879, Pf02880	66681	ENSMUSG00000029171.12	Pgm1	5	Galactose metabolism; Amino sugar and nucleotide sugar metabolism; Glycolysis / Gluconeogenesis; Purine metabolism; Metabolic pathways; Pentose phosphate pathway; Starch and sucrose metabolism	R-MMU-70370; R-MMU-70221; R-MMU-6798695; R-MMU-71336; R-MMU-3322077	R-MMU-1430728; R-MMU-71387; R-MMU-70370; R-MMU-70221; R-MMU-6798695; R-MMU-168256; R-MMU-71336; R-MMU-8982491; R-MMU-168249; R-MMU-3322077	Galactose catabolism; Glycogen breakdown (glycogenolysis); Neutrophil degranulation; Pentose phosphate pathway (hexose monophosphate shunt); Glycogen synthesis	Glucuronidation; Purine metabolism	19	0		1
FALSE	High	Master Protein	E9Q179	G-rich sequence factor 1 OS=Mus musculus GN=Grsf1 PE=1 SV=1	0	30.596	19	0.08	0.0306851	1.058	0.587054	492.2	465.3	517.2	492.2	485.4	466.1	444	465.3	4	14	4	362	41.6	5.33	41.85	4	metabolic process	cytoplasm;mitochondrion	RNA binding	Pf00076, Pf14259	231413	ENSMUSG00000044221.14	Grsf1	5					PluriNetWork; mRNA processing	2	0		1
FALSE	High	Master Protein	Q8VCA8	Secernin-2 OS=Mus musculus GN=Scrn2 PE=1 SV=1	0.001	5.966	5	-0.14	0.030967	0.908	0.589531	210.8	232.2	210.8	208.6	212.1	247.4	232.2	230.3	2	3	2	425	46.6	5.71	5.66	2	metabolic process;transport		catalytic activity	Pf03577	217140	ENSMUSG00000020877.11	Scrn2	11						0	0		1
FALSE	High	Master Protein	P97329	Kinesin-like protein KIF20A OS=Mus musculus GN=Kif20a PE=2 SV=1	0	9.428	6	-0.13	0.0309739	0.914	0.589531	108.5	118.7	108.5	106.2	112.1	118.7	118.3	119	3	6	3	887	99.8	6.99	9.23	3	cell organization and biogenesis;cellular component movement;transport	cytoplasm;cytoskeleton;Golgi	catalytic activity;motor activity;nucleotide binding;protein binding	Pf00225	19348	ENSMUSG00000003779.15	Kif20a	18		R-MMU-68884	R-MMU-69278; R-MMU-1640170; R-MMU-68884; R-MMU-68886	Mitotic Telophase/Cytokinesis		4	0		1
FALSE	High	Master Protein	Q922B1	O-acetyl-ADP-ribose deacetylase MACROD1 OS=Mus musculus GN=Macrod1 PE=1 SV=2	0.001	6.48	3	-0.17	0.0309753	0.89	0.589531	370.1	415.9	379.6	341.2	370.1	399.1	435.8	415.9	1	3	1	323	35.3	8.85	10.21	1	metabolic process;response to stimulus	mitochondrion;nucleus	catalytic activity	Pf01661	107227	ENSMUSG00000036278.6	Macrod1	19						0	0		1
FALSE	High	Master Protein	Q6PGF7	Exocyst complex component 8 OS=Mus musculus GN=Exoc8 PE=1 SV=1	0	6.716	3	-0.11	0.030989	0.925	0.589531	336.3	363.6	330	336.3	337.2	382.1	357.6	363.6	2	3	2	716	81	5.4	6.37	2	cell organization and biogenesis;transport	cytoplasm;cytosol;endosome;membrane	protein binding	Pf00169, Pf08700	102058	ENSMUSG00000074030.3	Exoc8	8		R-MMU-264876; R-MMU-5620916	R-MMU-2980736; R-MMU-5617833; R-MMU-392499; R-MMU-264876; R-MMU-1852241; R-MMU-5620920; R-MMU-5620916	Insulin processing; VxPx cargo-targeting to cilium		7	0		1
FALSE	High	Master Protein	Q3U5F4	YrdC domain-containing protein, mitochondrial OS=Mus musculus GN=Yrdc PE=1 SV=1	0	20.213	30	-0.13	0.0310546	0.911	0.589951	254.3	279.1	254.3	256.6	244.1	265.5	279.1	287.2	6	9	6	280	29.4	6.07	10.13	6	metabolic process;regulation of biological process	cytoplasm;membrane;mitochondrion	catalytic activity;protein binding;RNA binding	Pf01300	230734	ENSMUSG00000028889.17	Yrdc	4						0	0		1
FALSE	High	Master Protein	A0A087WRT4	Protein Fat1 OS=Mus musculus GN=Fat1 PE=1 SV=2	0	27.603	3	-0.18	0.0315045	0.885	0.591418	438.9	495.7	438.9	428.9	462.9	497.6	495.7	485	11	14	11	4602	507.2	5	17.79	11	cell organization and biogenesis	cell surface;membrane;nucleus	metal ion binding;protein binding	Pf00008, Pf00028, Pf00054, Pf02210, Pf05444, Pf06247, Pf07645, Pf07974, Pf12785, Pf12947	14107	ENSMUSG00000070047.14	Fat1	8					Primary Focal Segmental Glomerulosclerosis FSGS	1	0		1
FALSE	High	Master Protein	Q91VX2	Ubiquitin-associated protein 2 OS=Mus musculus GN=Ubap2 PE=1 SV=1	0	93.102	22	-0.08	0.0319974	0.944	0.591418	3640.9	3857.6	3640.9	3648.3	3620.2	3819.9	3986.4	3857.6	16	44	16	1132	117.9	7.72	124.73	16	regulation of biological process	cytoplasm;nucleus	protein binding;RNA binding	Pf00627, Pf12478, Pf14555	68926	ENSMUSG00000028433.14	Ubap2	4						0	0		1
FALSE	High	Master Protein	Q8K301	Probable ATP-dependent RNA helicase DDX52 OS=Mus musculus GN=Ddx52 PE=2 SV=2	0	33.365	19	0.07	0.0320111	1.05	0.591418	433.5	412.9	449.8	433.5	433.5	412.9	412.6	418.3	6	13	6	598	67.4	9.57	40.09	6	metabolic process	cytoplasm;membrane;nucleus	catalytic activity;DNA binding;nucleotide binding;RNA binding	Pf00270, Pf00271, Pf04851, Pf13307	78394	ENSMUSG00000020677.7	Ddx52	11		R-MMU-6791226	R-MMU-8868773; R-MMU-6791226; R-MMU-72312; R-MMU-8953854	Major pathway of rRNA processing in the nucleolus and cytosol		4	0		1
FALSE	High	Master Protein	F6VMC4	Bifunctional arginine demethylase and lysyl-hydroxylase JMJD6 (Fragment) OS=Mus musculus GN=Jmjd6 PE=1 SV=1	0	17.063	21	0.22	0.0320499	1.163	0.591418	175.6	151	175.6	180.1	161	143.5	153.5	151	5	8	5	309	35.8	8.94	19	5				Pf02373, Pf13621		ENSMUSG00000056962.11		11						0	0		1
FALSE	High	Master Protein	Q62384	Zinc finger protein ZPR1 OS=Mus musculus GN=Zpr1 PE=1 SV=1	0	65.68	35	-0.1	0.0320712	0.932	0.591418	3997.1	4289.4	3997.1	3959.5	4034	4135.1	4289.4	4317.7	16	51	16	459	50.7	4.78	134.85	16	cell death;cell differentiation;cell organization and biogenesis;cell proliferation;development;metabolic process;regulation of biological process;response to stimulus	cytoplasm;nucleus	metal ion binding;protein binding	Pf03367	22687	ENSMUSG00000032078.17	Zfp259; Zpr1	9					EGFR1 Signaling Pathway	1	0		1
FALSE	High	Master Protein	Q922Y1	UBX domain-containing protein 1 OS=Mus musculus GN=Ubxn1 PE=1 SV=1	0	101.077	60	-0.06	0.0321722	0.958	0.591418	3975.4	4148.7	3964.6	3975.4	4021.8	4080.4	4210.1	4148.7	19	60	19	297	33.6	5.26	181.02	19	regulation of biological process	cytoplasm;cytosol;endoplasmic reticulum;nucleus;proteasome	protein binding	Pf00627, Pf00789	225896	ENSMUSG00000071655.11	Ubxn1	19		R-MMU-532668	R-MMU-532668; R-MMU-392499; R-MMU-446203; R-MMU-597592	N-glycan trimming in the ER and Calnexin/Calreticulin cycle		4	0		1
FALSE	High	Master Protein	Q3TW96	UDP-N-acetylhexosamine pyrophosphorylase-like protein 1 OS=Mus musculus GN=Uap1l1 PE=1 SV=1	0	125.085	48	-0.13	0.032186	0.911	0.591418	2986.3	3277.6	2986.3	2968.8	3128.7	3277.6	3163.6	3297.6	21	75	19	507	56.6	5.43	182.93	21	metabolic process	cytosol	catalytic activity	Pf01704, Pf12804	227620	ENSMUSG00000026956.15	Uap1l1	2	Amino sugar and nucleotide sugar metabolism; Metabolic pathways					2	2		1
FALSE	High	Master Protein	Q8K019	Bcl-2-associated transcription factor 1 OS=Mus musculus GN=Bclaf1 PE=1 SV=2	0	137.154	30	0.08	0.0322861	1.053	0.591418	12354	11726.8	12354	12307.6	12835.9	11506.1	12047.5	11726.8	30	106	29	919	105.9	9.99	271.14	30	cell death;metabolic process;regulation of biological process;response to stimulus	cytoplasm;nucleus	DNA binding;protein binding;RNA binding	Pf15440	72567	ENSMUSG00000037608.16	Bclaf1	10					mRNA processing	1	0	Phospho [S177; S395; S494; S510; S529; S656]	1
FALSE	High	Master Protein	Q9D824	Pre-mRNA 3'-end-processing factor FIP1 OS=Mus musculus GN=Fip1l1 PE=1 SV=1	0	66.37	21	0.12	0.032396	1.09	0.591418	3209.2	2943.8	3209.2	3178.8	3432.7	2943.8	3029.9	2893.1	10	33	2	581	64.9	5.77	89.09	10	metabolic process	nucleus	protein binding;RNA binding	Pf05182	66899	ENSMUSG00000029227.15	Fip1l1	5	mRNA surveillance pathway	R-MMU-72163; R-MMU-72187; R-MMU-77595; R-MMU-109688	R-MMU-72163; R-MMU-72187; R-MMU-77595; R-MMU-75067; R-MMU-73856; R-MMU-73857; R-MMU-8953854; R-MMU-74160; R-MMU-109688; R-MMU-72203; R-MMU-72172	mRNA Splicing - Major Pathway; mRNA 3'-end processing; Processing of Intronless Pre-mRNAs; Cleavage of Growing Transcript in the Termination Region		12	8		1
FALSE	High	Master Protein	P63280	SUMO-conjugating enzyme UBC9 OS=Mus musculus GN=Ube2i PE=1 SV=1	0	59.974	58	0.18	0.0324917	1.134	0.591418	2948.4	2601.1	3018	2948.4	2870.8	2601.1	2452.4	2719.4	9	38	9	158	18	8.66	111.29	9	cell division;development;metabolic process;regulation of biological process	cytoplasm;cytosol;nucleus	catalytic activity;nucleotide binding;protein binding;RNA binding	Pf00179, Pf14461	22196; 102641751	ENSMUSG00000015120.15	Ube2i; LOC100044900; LOC102641751	17; 18	MicroRNAs in cancer; RNA transport; Ubiquitin mediated proteolysis; NF-kappa B signaling pathway	R-MMU-4570464; R-MMU-3065678; R-MMU-1221633; R-MMU-3232118; R-MMU-5693565; R-MMU-5334727; R-MMU-8866904; R-MMU-3108214; R-MMU-4551638; R-MMU-4615885	R-MMU-5693532; R-MMU-4570464; R-MMU-2990846; R-MMU-3065678; R-MMU-73894; R-MMU-73857; R-MMU-74160; R-MMU-597592; R-MMU-1221633; R-MMU-3232118; R-MMU-5693565; R-MMU-3215018; R-MMU-212436; R-MMU-392499; R-MMU-5334727; R-MMU-8866904; R-MMU-8864260; R-MMU-5693606; R-MMU-3108232; R-MMU-3108214; R-MMU-4551638; R-MMU-4615885	SUMOylation of RNA binding proteins; SUMO is transferred from E1 to E2 (UBE2I, UBC9); Meiotic Synapsis; SUMOylation of transcription factors; Recruitment and ATM-mediated phosphorylation of repair and signaling proteins at DNA double strand breaks; Mus musculus biological processes; Negative regulation of activity of TFAP2 (AP-2) family transcription factors; SUMOylation of DNA damage response an…	PluriNetWork; TNF-alpha NF-kB Signaling Pathway	28	0		1
FALSE	High	Master Protein	P57725	SAM domain-containing protein SAMSN-1 OS=Mus musculus GN=Samsn1 PE=1 SV=2	0.009	2.565	5	-0.4	0.0325101	0.757	0.591418	160.5	212	160.5	157.7	175.8	188.1	229.3	212	1	4	1	372	41.6	5.25	2.07	1	regulation of biological process	cytoplasm;cytosol;nucleus	protein binding;RNA binding	Pf00536, Pf07647, Pf12485	67742	ENSMUSG00000022876.17	Samsn1	16					TYROBP Causal Network	1	0		1
FALSE	High	Master Protein	P84084	ADP-ribosylation factor 5 OS=Mus musculus GN=Arf5 PE=1 SV=2	0	95.222	54	-0.08	0.0325281	0.945	0.591418	1286.3	1361	1286.3	1303.7	1255.7	1361	1432.7	1353.6	9	63	4	180	20.5	6.79	209.9	9	regulation of biological process;response to stimulus;transport	cytoplasm;Golgi;membrane	catalytic activity;nucleotide binding;protein binding;signal transducer activity	Pf00025, Pf00071, Pf00503, Pf01926, Pf04670, Pf08477, Pf09439	11844	ENSMUSG00000020440.13	Arf5	6	Endocytosis					1	0		1
FALSE	High	Master Protein	Q9CZX5	PIN2/TERF1-interacting telomerase inhibitor 1 OS=Mus musculus GN=Pinx1 PE=1 SV=2	0	20.845	17	0.27	0.0325537	1.209	0.591418	65.4	54.1	65	67.2	65.4	54.1	51	58.4	4	5	4	332	37.2	9.63	13.94	4	cell organization and biogenesis;metabolic process;regulation of biological process	chromosome;nucleus	enzyme regulator activity;RNA binding	Pf01585, Pf12656	72400	ENSMUSG00000021958.4	Pinx1	14						0	0	Phospho [S233]	1
FALSE	High	Master Protein	Q99LD8	N(G),N(G)-dimethylarginine dimethylaminohydrolase 2 OS=Mus musculus GN=Ddah2 PE=1 SV=1	0	54.722	39	-0.04	0.032609	0.975	0.591418	1090.8	1118.5	1090.8	1082	1101.7	1118.5	1119.3	1108.9	8	32	7	285	29.6	6.01	96.55	8	metabolic process;regulation of biological process	cytoplasm;cytosol;mitochondrion	catalytic activity	Pf02274	51793	ENSMUSG00000007039.12	Ddah2	17		R-MMU-203615	R-MMU-1430728; R-MMU-202131; R-MMU-203765; R-MMU-203615	eNOS activation		4	0		1
FALSE	High	Master Protein	F6R6F1	RalBP1-associated Eps domain-containing protein 1 (Fragment) OS=Mus musculus GN=Reps1 PE=1 SV=1	0	13.369	5	-0.07	0.0329966	0.956	0.591418	361.3	378.1	361.3	357.8	369.3	374.9	389.6	378.1	3	4	3	755	81.9	5.91	11.62	3	transport		metal ion binding;protein binding	Pf12763, Pf13499		ENSMUSG00000019854.17		10						0	0		1
FALSE	High	Master Protein	P61290	Proteasome activator complex subunit 3 OS=Mus musculus GN=Psme3 PE=1 SV=1	0	94.371	43	0.06	0.033249	1.043	0.591418	3151.2	3021.1	3193.6	3151.2	3101.4	3017.6	3045.3	3021.1	12	66	12	254	29.5	5.95	180.12	12	cell death;metabolic process;regulation of biological process	cytoplasm;cytosol;membrane;nucleus;proteasome	catalytic activity;enzyme regulator activity;protein binding	Pf02251, Pf02252	19192	ENSMUSG00000078652.9	Psme3	11	Proteasome; Antigen processing and presentation; Hepatitis C	R-MMU-8852276; R-MMU-68827; R-MMU-69601; R-MMU-8939236; R-MMU-195253; R-MMU-349425; R-MMU-5689603; R-MMU-5687128; R-MMU-174113; R-MMU-69017; R-MMU-2467813; R-MMU-187577; R-MMU-5610785; R-MMU-5689880; R-MMU-350562; R-MMU-1169091; R-MMU-2871837; R-MMU-5610780; R-MMU-174184; R-MMU-5358346; R-MMU-202424; R-MMU-174084; R-MMU-5658442; R-MMU-446652; R-MMU-4608870; R-MMU-69481; R-MMU-174178; R-MMU-894875…	R-MMU-69202; R-MMU-69002; R-MMU-8852276; R-MMU-68827; R-MMU-69601; R-MMU-8939236; R-MMU-1280215; R-MMU-69610; R-MMU-195253; R-MMU-69541; R-MMU-392499; R-MMU-1280218; R-MMU-349425; R-MMU-5689603; R-MMU-5687128; R-MMU-2262749; R-MMU-174113; R-MMU-5673001; R-MMU-69017; R-MMU-1640170; R-MMU-2467813; R-MMU-187577; R-MMU-5610785; R-MMU-5610787; R-MMU-5689880; R-MMU-2262752; R-MMU-350562; R-MMU-8878171;…	The role of GTSE1 in G2/M progression after G2 checkpoint; CDT1 association with the CDC6:ORC:origin complex; Ubiquitin Mediated Degradation of Phosphorylated Cdc25A; RUNX1 regulates transcription of genes involved in differentiation of HSCs; Degradation of beta-catenin by the destruction complex; Autodegradation of the E3 ubiquitin ligase COP1; UCH proteinases; MAPK6/MAPK4 signaling; SCF-beta-Tr…	Proteasome Degradation	129	0		1
FALSE	High	Master Protein	Q80W68	Kin of IRRE-like protein 1 OS=Mus musculus GN=Kirrel PE=1 SV=1	0	29.616	12	-0.06	0.033305	0.96	0.591418	798.7	832.3	796.7	798.7	819	828.4	832.3	852.9	7	17	7	789	87.1	5.92	38.46	7	cell organization and biogenesis;regulation of biological process	membrane	protein binding	Pf00047, Pf07679, Pf07686, Pf08205, Pf13895, Pf13927	170643	ENSMUSG00000041734.15	Kirrel	3		R-MMU-373753; R-MMU-389359; R-MMU-8866376	R-MMU-388841; R-MMU-373753; R-MMU-389356; R-MMU-1280218; R-MMU-389359; R-MMU-422475; R-MMU-8866376; R-MMU-168256; R-MMU-1500931; R-MMU-1266738	Nephrin family interactions; CD28 dependent Vav1 pathway; Reelin signalling pathway		10	0		1
FALSE	High	Master Protein	Q7TSS2	Ubiquitin-conjugating enzyme E2 Q1 OS=Mus musculus GN=Ube2q1 PE=1 SV=2	0.001	4.972	4	-0.1	0.0333068	0.931	0.591418	360.7	387.2	360.7	365.7	343.7	387.2	385.7	393.7	2	4	2	422	46.1	5.1	8.05	2	metabolic process;response to stimulus;transport	cytoplasm;cytosol;nucleus	catalytic activity;nucleotide binding	Pf00179	70093	ENSMUSG00000042572.12	Ube2q1	3	Ubiquitin mediated proteolysis					1	0		1
FALSE	High	Master Protein	O35648	Centrin-3 OS=Mus musculus GN=Cetn3 PE=1 SV=1	0	14.678	16	0.17	0.0334152	1.126	0.591418	349.2	310.2	355.3	336.7	349.2	299.3	310.2	327.1	3	6	3	167	19.5	4.78	18.2	3	cell division	cytoplasm;cytoskeleton;nucleus	metal ion binding;protein binding	Pf00036, Pf13405, Pf13499, Pf13833	12626	ENSMUSG00000021537.8	Cetn3	13						0	0		1
FALSE	High	Master Protein	A2API8	A-kinase anchor protein 2 OS=Mus musculus GN=Akap2 PE=1 SV=1	0	60.613	17	-0.18	0.033602	0.886	0.591418	1273.4	1437.7	1297.4	1233.6	1273.4	1341.5	1459.7	1437.7	13	30	13	921	101.5	5.2	73.15	13	cell organization and biogenesis;regulation of biological process;response to stimulus		protein binding		11641	ENSMUSG00000038729.23	Akap2	4					G Protein Signaling Pathways	1	0		1
FALSE	High	Master Protein	Q9Z1Y4	Thyroid receptor-interacting protein 6 OS=Mus musculus GN=Trip6 PE=1 SV=1	0	60.854	30	-0.09	0.0336845	0.937	0.591418	1468.3	1567.1	1512.6	1423.6	1468.3	1567.1	1550.1	1634.8	10	29	9	480	50.9	7.31	87.07	10	metabolic process;regulation of biological process	cytoplasm;cytoskeleton;cytosol;membrane;nucleus	metal ion binding;protein binding;RNA binding	Pf00412	22051	ENSMUSG00000023348.11	Trip6	5	NOD-like receptor signaling pathway					1	1		1
FALSE	High	Master Protein	E9Q9E4	Cyclin-dependent kinase 4 (Fragment) OS=Mus musculus GN=Cdk4 PE=1 SV=1	0	15.291	25	-0.14	0.0339117	0.908	0.591418	716.6	789.5	739.8	684	716.6	806.9	789.5	757	5	10	4	253	28	7.09	26.3	5	metabolic process;regulation of biological process;response to stimulus	cytoplasm;nucleus	catalytic activity;nucleotide binding;protein binding	Pf00069, Pf07714		ENSMUSG00000006728.12		10					miRNA regulation of DNA Damage Response; Spinal Cord Injury	2	1		1
FALSE	High	Master Protein	F8VQB6	Unconventional myosin-X OS=Mus musculus GN=Myo10 PE=1 SV=1	0.001	4.4	2	-0.29	0.0341086	0.82	0.591418	31.1	37.9	32.2	29.1	31.1	41.8	37.9	34.9	2	2	2	2062	237.2	6.25	2.23	2	cellular component movement;regulation of biological process;transport	cytoplasm;cytoskeleton;cytosol;membrane	catalytic activity;motor activity;nucleotide binding;protein binding	Pf00063, Pf00169, Pf00373, Pf00769, Pf00784, Pf00887, Pf12325, Pf15409	17909	ENSMUSG00000022272.17	Myo10	15	Fc gamma R-mediated phagocytosis	R-MMU-2029482	R-MMU-168256; R-MMU-2029480; R-MMU-2029482; R-MMU-168249	Regulation of actin dynamics for phagocytic cup formation		5	0		1
FALSE	Medium	Master Protein	D3Z2E9	Protein 2010107G23Rik (Fragment) OS=Mus musculus GN=2010107G23Rik PE=1 SV=8	0.015	2.253	10	0.18	0.034135	1.133	0.591418	343.1	302.7	343.1	332	351.5	294	322.3	302.7	1	3	1	122	13.3	11.3	2.03	1				Pf15378		ENSMUSG00000020083.13		10						0	0		1
FALSE	High	Master Protein	P0CG14	Chromosome transmission fidelity protein 8 homolog isoform 2 OS=Mus musculus GN=Chtf8 PE=1 SV=1	0	7.651	4	-0.13	0.0343608	0.914	0.591418	185.3	202.7	185.8	185.3	175	196.9	218	202.7	2	2	2	533	52.2	12.32	5.06	2	cell organization and biogenesis;metabolic process;regulation of biological process	nucleus	catalytic activity;DNA binding		214987	ENSMUSG00000046691.13	Chtf8	8						0	0		1
FALSE	High	Master Protein	O54956	DNA polymerase epsilon subunit 2 OS=Mus musculus GN=Pole2 PE=2 SV=2	0.003	3.519	6	0.5	0.0345301	1.415	0.591418	17.1	12.1	16	17.1	17.7	14.6	12	12.1	1	1	1	527	59.3	6.25	3.09	1	metabolic process;response to stimulus	nucleus	catalytic activity;DNA binding	Pf04042, Pf12213	18974	ENSMUSG00000020974.5	Pole2	12	Metabolic pathways; Purine metabolism; Base excision repair; Nucleotide excision repair; HTLV-I infection; DNA replication; Pyrimidine metabolism	R-MMU-174430; R-MMU-68962; R-MMU-68874; R-MMU-68952	R-MMU-73886; R-MMU-174430; R-MMU-69002; R-MMU-453279; R-MMU-1640170; R-MMU-68962; R-MMU-69239; R-MMU-174417; R-MMU-69278; R-MMU-69242; R-MMU-68874; R-MMU-69306; R-MMU-157579; R-MMU-68952; R-MMU-180786; R-MMU-69206	Telomere C-strand synthesis initiation; Activation of the pre-replicative complex; M/G1 Transition; DNA replication initiation	DNA Replication; Purine metabolism; G1 to S cell cycle control	26	0		1
FALSE	High	Master Protein	Q5XG71	Small subunit processome component 20 homolog OS=Mus musculus GN=Utp20 PE=1 SV=2	0	185.628	21	0.1	0.034639	1.069	0.591418	3014	2819.2	3047.9	2917.5	3014	2819.2	2891.5	2767.7	42	87	42	2788	317.5	8.09	234.45	42	metabolic process	membrane;nucleus	RNA binding	Pf07539	70683		Utp20	10						0	0		1
FALSE	High	Master Protein	Q9D1Q6	Endoplasmic reticulum resident protein 44 OS=Mus musculus GN=Erp44 PE=1 SV=1	0	43.103	19	-0.06	0.0346875	0.961	0.591418	1134.3	1179.9	1138.9	1134.3	1133.6	1189	1179.9	1160.4	7	31	6	406	46.8	5.27	84.24	7	cellular homeostasis;metabolic process;regulation of biological process;response to stimulus	cell surface;endoplasmic reticulum;membrane;organelle lumen	catalytic activity;metal ion binding;protein binding	Pf00085, Pf01216, Pf07449, Pf13098, Pf13848	76299	ENSMUSG00000028343.10	Erp44	4		R-MMU-6798695	R-MMU-6798695; R-MMU-168256; R-MMU-168249	Neutrophil degranulation		3	0		1
FALSE	High	Master Protein	Q6P5D3	Putative ATP-dependent RNA helicase DHX57 OS=Mus musculus GN=Dhx57 PE=1 SV=2	0	18.231	4	-0.15	0.0349103	0.902	0.591418	128.4	142.4	130.8	125.4	128.4	134.3	142.4	144.2	4	5	4	1388	155.7	7.87	10.88	4	metabolic process	mitochondrion	catalytic activity;metal ion binding;nucleotide binding;protein binding;RNA binding	Pf00270, Pf00271, Pf00642, Pf04408, Pf05773, Pf07717, Pf13086, Pf13191, Pf13401	106794	ENSMUSG00000035051.14	Dhx57	17						0	0		1
FALSE	High	Master Protein	Q7TPN9	Proline-rich protein 14 OS=Mus musculus GN=Prr14 PE=2 SV=1	0	7.507	5	-0.09	0.0350941	0.937	0.591418	191.3	204.2	194.5	182.4	191.3	211.8	200	204.2	2	8	2	612	67.8	9.94	14.6	2		chromosome;nucleus		Pf15386	233895	ENSMUSG00000030822.15	Prr14	7						0	0		1
FALSE	Medium	Master Protein	Q9WTX2	Interferon-inducible double-stranded RNA-dependent protein kinase activator A OS=Mus musculus GN=Prkra PE=1 SV=1	0.048	1.471	3	0.1	0.0351011	1.075	0.591418	197.3	183.6	197.6	194.1	197.3	180.1	189.3	183.6	1	3	1	313	34.3	8.43	5.22	1	metabolic process;regulation of biological process;response to stimulus	cytoplasm;cytosol;membrane	enzyme regulator activity;protein binding;RNA binding	Pf00035, Pf14709	23992	ENSMUSG00000002731.6	Prkra	2		R-MMU-203927; R-MMU-426486	R-MMU-211000; R-MMU-203927; R-MMU-74160; R-MMU-426486	MicroRNA (miRNA) biogenesis; Small interfering RNA (siRNA) biogenesis		4	0		1
FALSE	High	Master Protein	A2AEW0	Transcription factor E3 OS=Mus musculus GN=Tfe3 PE=1 SV=1	0	7.164	5	-0.18	0.0351955	0.885	0.591418	217.3	245.6	217.3	216.3	219.3	234.4	254.2	245.6	3	3	3	537	57.7	6.37	6.65	3	metabolic process;regulation of biological process;response to stimulus	cytoplasm;cytosol;nucleus	DNA binding;protein binding	Pf00010, Pf11851	209446	ENSMUSG00000000134.17	Tfe3	X					TGF Beta Signaling Pathway; PluriNetWork	2	0		1
FALSE	High	Master Protein	P68040	Receptor of activated protein C kinase 1 OS=Mus musculus GN=Rack1 PE=1 SV=3	0	199.073	73	0.07	0.0351966	1.051	0.591418	16133	15350.5	16133	16331.6	15812.7	15350.5	15310.5	15726.2	23	169	23	317	35.1	7.69	551.08	23	cell death;cell differentiation;cellular homeostasis;development;metabolic process;regulation of biological process;response to stimulus	cytoplasm;cytosol;membrane;mitochondrion;nucleus;ribosome	enzyme regulator activity;protein binding;receptor activity;RNA binding	Pf00400	14694	ENSMUSG00000020372.15	Gnb2l1; Rack1	11	Measles	R-MMU-5626978; R-MMU-5357956; R-MMU-5357905	R-MMU-73887; R-MMU-5626978; R-MMU-75893; R-MMU-162582; R-MMU-5357956; R-MMU-5357905	TNFR1-mediated ceramide production; TNFR1-induced NFkappaB signaling pathway; Regulation of TNFR1 signaling	TNF-alpha NF-kB Signaling Pathway; IL-3 Signaling Pathway; IL-2 Signaling Pathway	10	0		1
FALSE	High	Master Protein	Q8R2Y0	Monoacylglycerol lipase ABHD6 OS=Mus musculus GN=Abhd6 PE=1 SV=1	0	18.678	19	0.28	0.0352384	1.212	0.591418	43.5	35.9	47.2	40.5	43.5	35.9	38.3	35.3	4	5	4	336	38.2	8.47	12.66	4	metabolic process;regulation of biological process	membrane;mitochondrion	catalytic activity	Pf00151, Pf00561, Pf12695, Pf12697	66082	ENSMUSG00000025277.13	Abhd6	14	Retrograde endocannabinoid signaling	R-MMU-881907; R-MMU-426048	R-MMU-76002; R-MMU-114508; R-MMU-416476; R-MMU-881907; R-MMU-426048; R-MMU-162582; R-MMU-109582; R-MMU-388396; R-MMU-372790	Gastrin-CREB signalling pathway via PKC and MAPK; Arachidonate production from DAG		10	0		1
FALSE	High	Master Protein	P97355	Spermine synthase OS=Mus musculus GN=Sms PE=1 SV=1	0	70.088	63	0.12	0.0353176	1.085	0.591418	1674.6	1543.7	1674.6	1669.1	1676.3	1521.9	1543.7	1597.8	16	33	16	366	41.3	5.06	86.74	16	metabolic process		catalytic activity	Pf01564	20603; 671878	ENSMUSG00000071708.11	Sms; Gm14680; Sms-ps	X	Metabolic pathways; Glutathione metabolism; Cysteine and methionine metabolism; Arginine and proline metabolism; beta-Alanine metabolism	R-MMU-351202	R-MMU-1430728; R-MMU-351202; R-MMU-71291	Metabolism of polyamines		8	0		1
FALSE	High	Master Protein	D3Z118	Islet cell autoantigen 1 OS=Mus musculus GN=Ica1 PE=1 SV=1	0	6.591	4	-0.15	0.0353416	0.9	0.591418	221.3	245.9	221.3	206.2	225.9	237.5	248.9	245.9	2	4	2	465	52.9	6.2	9.36	2	regulation of biological process	cytosol;membrane	protein binding	Pf04629, Pf06456		ENSMUSG00000062995.12		6						0	0		1
FALSE	High	Master Protein	Q9CRD0	OCIA domain-containing protein 1 OS=Mus musculus GN=Ociad1 PE=1 SV=1	0	29.171	37	0.1	0.0354335	1.07	0.591418	1237.8	1157	1237.8	1218.7	1281.1	1157	1099.5	1179.6	7	15	7	247	27.6	7.81	34.26	7	regulation of biological process	endosome;membrane;mitochondrion	protein binding	Pf07051	68095	ENSMUSG00000029152.13	Ociad1	5						0	0		1
FALSE	High	Master Protein	Q6NV83	U2 snRNP-associated SURP motif-containing protein OS=Mus musculus GN=U2surp PE=1 SV=3	0	85.042	20	0.08	0.0354658	1.06	0.591418	3981.1	3756.1	3904.3	3981.1	4062.2	3756.1	3873.3	3753.4	20	57	20	1029	118.2	8.47	151.66	20	metabolic process	nucleus	RNA binding	Pf00076, Pf01805, Pf08312, Pf13893, Pf14259	67958	ENSMUSG00000032407.14	U2surp	9	Spliceosome	R-MMU-72163	R-MMU-72163; R-MMU-8953854; R-MMU-72203; R-MMU-72172	mRNA Splicing - Major Pathway	mRNA processing	6	0		1
FALSE	High	Master Protein	Q3UWL8	Prefoldin subunit 4 OS=Mus musculus GN=Pfdn4 PE=1 SV=1	0	49.521	44	-0.08	0.0355006	0.946	0.591418	1429.7	1511.8	1429.7	1446.2	1375.9	1474.2	1545.4	1511.8	8	27	7	134	15.2	4.61	69.9	8	metabolic process	cytoplasm;mitochondrion;nucleus	protein binding	Pf01920	109054	ENSMUSG00000052033.13	Pfdn4	2						0	0		1
FALSE	High	Master Protein	B1AQH6	Mediator of RNA polymerase II transcription subunit 1 OS=Mus musculus GN=Med1 PE=1 SV=1	0	11.797	5	0.12	0.0355273	1.083	0.591418	252.8	233.3	252.1	252.8	274.8	218.2	238.6	233.3	3	4	3	629	70.1	7.72	8.32	3	cell differentiation;cell organization and biogenesis;cell proliferation;development;metabolic process;regulation of biological process;response to stimulus;transport	chromosome;membrane;nucleus	catalytic activity;DNA binding;protein binding;receptor activity	Pf10744	19014	ENSMUSG00000018160.15	Med1	11						0	0		1
FALSE	High	Master Protein	Q6P542	ATP-binding cassette sub-family F member 1 OS=Mus musculus GN=Abcf1 PE=1 SV=1	0	179.136	43	0.08	0.0358528	1.059	0.591418	6649.3	6279	6750.6	6649.3	6466.5	6220.8	6385.2	6279	30	100	30	837	94.9	6.51	318.78	30	metabolic process;regulation of biological process	cytoplasm;cytosol;membrane;nucleus;ribosome	catalytic activity;nucleotide binding;RNA binding;translation regulator activity	Pf00005, Pf13304	224742	ENSMUSG00000038762.15	Abcf1	17		R-MMU-382556	R-MMU-382556; R-MMU-382551	ABC-family proteins mediated transport		2	0	Phospho [S107]	1
FALSE	High	Master Protein	Q8R3F5	Malonyl-CoA-acyl carrier protein transacylase, mitochondrial OS=Mus musculus GN=Mcat PE=1 SV=3	0	9.65	10	0.07	0.0359117	1.05	0.591554	439.4	418.4	439.4	434.1	456.9	405.8	424.2	418.4	3	5	3	381	41.9	8.1	11.15	3	metabolic process	mitochondrion	catalytic activity;RNA binding	Pf00698	223722	ENSMUSG00000048755.8	Mcat	15	Metabolic pathways; Fatty acid biosynthesis; Fatty acid metabolism	R-MMU-77289	R-MMU-1430728; R-MMU-77289; R-MMU-556833; R-MMU-8978868	Mitochondrial Fatty Acid Beta-Oxidation		7	0		1
FALSE	High	Master Protein	Q62086	Serum paraoxonase/arylesterase 2 OS=Mus musculus GN=Pon2 PE=1 SV=2	0	20.909	18	0.07	0.0359897	1.048	0.591554	169.3	161.5	175.6	167	169.3	154.1	162.1	161.5	5	6	5	354	39.6	5.83	13.54	5	metabolic process;response to stimulus	extracellular;membrane;mitochondrion;nucleus;vacuole	catalytic activity;metal ion binding;protein binding	Pf01731, Pf08450	330260	ENSMUSG00000032667.17	Pon2	6	Metabolic pathways	R-MMU-2142688	R-MMU-1430728; R-MMU-556833; R-MMU-2142753; R-MMU-8978868; R-MMU-2142688	Synthesis of 5-eicosatetraenoic acids		6	0		1
FALSE	High	Master Protein	E9Q8N5	CLIP-associating protein 2 OS=Mus musculus GN=Clasp2 PE=1 SV=1	0	88.582	14	0.05	0.0362311	1.034	0.591554	1819.8	1760.3	1819.8	1787.8	1824	1742.6	1760.3	1780.7	17	38	13	1286	140.6	8.63	101.22	17	cell division;cell organization and biogenesis;cellular component movement;regulation of biological process;response to stimulus	chromosome;cytoplasm;cytoskeleton;cytosol;Golgi;membrane	protein binding	Pf12348	76499	ENSMUSG00000033392.16	Clasp2	9		R-MMU-2500257; R-MMU-141444; R-MMU-2467813; R-MMU-5663220	R-MMU-141424; R-MMU-1640170; R-MMU-2500257; R-MMU-141444; R-MMU-162582; R-MMU-194315; R-MMU-68877; R-MMU-2467813; R-MMU-2555396; R-MMU-68886; R-MMU-69618; R-MMU-5663220; R-MMU-69278; R-MMU-69620; R-MMU-68882; R-MMU-195258	Resolution of Sister Chromatid Cohesion; Amplification of signal from unattached kinetochores via a MAD2 inhibitory signal; Separation of Sister Chromatids; RHO GTPases Activate Formins		16	0		1
FALSE	High	Master Protein	P21126	Ubiquitin-like protein 4A OS=Mus musculus GN=Ubl4a PE=1 SV=1	0	22.545	43	-0.06	0.0362386	0.958	0.591554	826.5	862.8	842.4	810.6	826.5	860.3	874.2	862.8	6	15	6	157	17.8	8.44	32.83	6	transport	cytoplasm;cytosol;membrane;nucleus	protein binding	Pf00240, Pf11976	27643; 100169864	ENSMUSG00000015290.15	Ubl4; Ubl4a; Slc10a3-ubl4; Gm38419; SlcUbl4a; Gm44504	X						0	0		1
FALSE	High	Master Protein	P23949	mRNA decay activator protein ZFP36L2 OS=Mus musculus GN=Zfp36l2 PE=1 SV=2	0	30.763	13	-0.19	0.0365911	0.874	0.592544	700.1	801.3	700.1	658.7	738.4	801.3	820.8	770.1	5	15	5	484	50	8.24	42.68	5	cell differentiation;cell division;development;metabolic process;regulation of biological process;response to stimulus	cytoplasm;cytosol;nucleus	DNA binding;metal ion binding;RNA binding	Pf00642, Pf04553	12193	ENSMUSG00000045817.8	Zfp36l2	17					TYROBP Causal Network	1	0		1
FALSE	High	Master Protein	O08915	AH receptor-interacting protein OS=Mus musculus GN=Aip PE=1 SV=1	0	48.631	44	-0.07	0.0366233	0.953	0.592544	1920.4	2015.8	1920.4	1840.7	1925.7	1970.7	2039.6	2015.8	12	25	12	330	37.6	6.4	53.88	12	metabolic process;regulation of biological process;transport	cytoplasm;cytosol;membrane	protein binding	Pf00254	11632	ENSMUSG00000024847.14; ENSMUSG00000097319.7	Aip	19; CHR_MG153_PATCH		R-MMU-8937144	R-MMU-1430728; R-MMU-8937144; R-MMU-211945; R-MMU-211859	Aryl hydrocarbon receptor signalling		4	0		1
FALSE	High	Master Protein	Q9CQ49	Nuclear cap-binding protein subunit 2 OS=Mus musculus GN=Ncbp2 PE=1 SV=1	0	28.113	43	0.08	0.0368544	1.059	0.595002	2462.1	2324.7	2478.1	2413.7	2462.1	2213.2	2329.2	2324.7	8	25	8	156	18	7.81	53.1	8	metabolic process;regulation of biological process;transport	cytoplasm;nucleus	RNA binding	Pf00076, Pf13893, Pf14259	68092	ENSMUSG00000022774.12	Ncbp2	16	RNA transport; mRNA surveillance pathway; Spliceosome	R-MMU-72086; R-MMU-674695; R-MMU-975956; R-MMU-975957; R-MMU-109688; R-MMU-112382; R-MMU-72163; R-MMU-191859; R-MMU-6803529; R-MMU-72165; R-MMU-72187; R-MMU-77595; R-MMU-6807505; R-MMU-113418; R-MMU-77588; R-MMU-159236; R-MMU-111367	R-MMU-72086; R-MMU-75955; R-MMU-674695; R-MMU-975956; R-MMU-975957; R-MMU-109688; R-MMU-112382; R-MMU-9006934; R-MMU-72163; R-MMU-5654738; R-MMU-194441; R-MMU-191859; R-MMU-6803529; R-MMU-72165; R-MMU-72187; R-MMU-77595; R-MMU-6807505; R-MMU-162582; R-MMU-75067; R-MMU-73856; R-MMU-73857; R-MMU-74160; R-MMU-113418; R-MMU-190236; R-MMU-927802; R-MMU-8953854; R-MMU-77588; R-MMU-72203; R-MMU-159236; …	mRNA Capping; RNA Polymerase II Pre-transcription Events; Nonsense Mediated Decay (NMD) independent of the Exon Junction Complex (EJC); Nonsense Mediated Decay (NMD) enhanced by the Exon Junction Complex (EJC); Cleavage of Growing Transcript in the Termination Region ; Formation of RNA Pol II elongation complex ; mRNA Splicing - Major Pathway; snRNP Assembly; FGFR2 alternative splicing; mRNA Spli…	mRNA processing	36	0		1
FALSE	High	Master Protein	Q9CQ69	Cytochrome b-c1 complex subunit 8 OS=Mus musculus GN=Uqcrq PE=1 SV=3	0	20.945	22	0.07	0.0370289	1.048	0.595002	1268.9	1210.9	1266.4	1311.9	1268.9	1248.1	1210.9	1206.6	4	11	4	82	9.8	10.26	30.43	4	metabolic process;transport	membrane;mitochondrion	catalytic activity;transporter activity	Pf02939	22272	ENSMUSG00000044894.14	Uqcrq	11	Parkinson's disease; Cardiac muscle contraction; Non-alcoholic fatty liver disease (NAFLD); Metabolic pathways; Alzheimer's disease; Oxidative phosphorylation; Huntington's disease	R-MMU-611105	R-MMU-1430728; R-MMU-1428517; R-MMU-611105; R-MMU-163200	Respiratory electron transport	Electron Transport Chain	12	0		1
FALSE	High	Master Protein	Q99MN1	Lysine--tRNA ligase OS=Mus musculus GN=Kars PE=1 SV=1	0	258.869	49	-0.07	0.0373531	0.949	0.595002	22722.9	23932.2	22722.9	23265.3	22225.7	24280.6	23740.6	23932.2	37	216	37	595	67.8	5.94	639.14	37	metabolic process;regulation of biological process;response to stimulus	cytoplasm;cytosol;extracellular;membrane;mitochondrion;nucleus	catalytic activity;nucleotide binding;protein binding;RNA binding	Pf00152, Pf00587, Pf01336	85305	ENSMUSG00000031948.14	Kars	8	Aminoacyl-tRNA biosynthesis					1	0		1
FALSE	High	Master Protein	Q9ESJ0	Exportin-4 OS=Mus musculus GN=Xpo4 PE=1 SV=2	0	39.907	9	-0.1	0.0373949	0.931	0.595002	956.9	1027.9	986.4	956.9	940	1027.9	1018.5	1029.9	10	23	10	1151	129.9	5.12	46.15	10	regulation of biological process;transport	cytoplasm;cytosol;nucleus	protein binding;transporter activity		57258	ENSMUSG00000021952.15	Xpo4	14					PluriNetWork	1	0		1
FALSE	High	Master Protein	A0A0R4IZY9	tRNA-dihydrouridine(47) synthase [NAD(P)(+)] OS=Mus musculus GN=Dus3l PE=1 SV=1	0	46.989	20	0.07	0.0374871	1.052	0.595002	1073.3	1020.7	1070.1	1078.1	1073.3	1048.6	1020.4	1020.7	10	21	10	637	71.1	7.9	61.91	10	metabolic process		catalytic activity;metal ion binding;nucleotide binding;RNA binding	Pf01207	224907	ENSMUSG00000007603.8	Dus3l	17						0	0		1
FALSE	High	Master Protein	Q9WU62	Inner centromere protein OS=Mus musculus GN=Incenp PE=1 SV=2	0	38.366	17	0.11	0.0378605	1.077	0.595002	611.8	567.8	611.8	591.6	631.9	556.3	571.9	567.8	10	19	10	880	101.1	9.55	34.92	10	cell division	chromosome;cytoplasm;cytoskeleton;cytosol;nucleus		Pf03941, Pf12178	16319		Incenp	19		R-MMU-2500257; R-MMU-141444; R-MMU-2467813; R-MMU-5663220; R-MMU-4615885	R-MMU-141424; R-MMU-1640170; R-MMU-2990846; R-MMU-2500257; R-MMU-141444; R-MMU-162582; R-MMU-194315; R-MMU-68877; R-MMU-2467813; R-MMU-597592; R-MMU-2555396; R-MMU-68886; R-MMU-69618; R-MMU-5663220; R-MMU-69278; R-MMU-392499; R-MMU-68882; R-MMU-69620; R-MMU-3108232; R-MMU-195258; R-MMU-4615885	Resolution of Sister Chromatid Cohesion; Amplification of signal from unattached kinetochores via a MAD2 inhibitory signal; Separation of Sister Chromatids; RHO GTPases Activate Formins; SUMOylation of DNA replication proteins		21	0		1
FALSE	Medium	Master Protein	Q9QXX8	Nuclear fragile X mental retardation-interacting protein 1 OS=Mus musculus GN=Nufip1 PE=1 SV=1	0.046	1.512	2	0.42	0.0378864	1.336	0.595002	59.4	44.5	59.4	56.7	59.7	44.5	36.4	45.7	1	2	1	484	54.7	9.47	0	1	cell organization and biogenesis;regulation of biological process	nucleus;ribosome	metal ion binding;protein binding;RNA binding	Pf10453	27275	ENSMUSG00000022009.1	Nufip1	14					mRNA processing	1	0		1
FALSE	High	Master Protein	Q9D2E2	Target of EGR1 protein 1 OS=Mus musculus GN=Toe1 PE=1 SV=1	0	33.839	14	-0.08	0.0379531	0.945	0.595002	942	996.4	897.7	945.1	942	990.1	1008.3	996.4	6	10	6	511	56.8	6.64	25.64	6	metabolic process	cytoplasm;nucleus	catalytic activity;metal ion binding;RNA binding	Pf04857	68276	ENSMUSG00000028688.13	Toe1	4						0	0		1
FALSE	High	Master Protein	Q8BJF9	Charged multivesicular body protein 2b OS=Mus musculus GN=Chmp2b PE=1 SV=1	0	20.461	17	0.13	0.0381852	1.094	0.595002	398.5	364.3	398.5	399	388.9	348.3	374.2	364.3	7	11	6	213	23.9	8.78	11.49	7	cell organization and biogenesis;cellular homeostasis;regulation of biological process;transport	cytoplasm;cytosol;endosome;membrane;vacuole	protein binding	Pf03357	68942	ENSMUSG00000004843.6	Chmp2b	16	Endocytosis	R-MMU-1632852; R-MMU-917729	R-MMU-1632852; R-MMU-5653656; R-MMU-8953897; R-MMU-199991; R-MMU-917729	Macroautophagy; Endosomal Sorting Complex Required For Transport (ESCRT)		6	1		1
FALSE	High	Master Protein	Q91WM3	U3 small nucleolar RNA-interacting protein 2 OS=Mus musculus GN=Rrp9 PE=1 SV=1	0	79.273	35	0.08	0.0382755	1.054	0.595002	3616.7	3431.9	3560.2	3630.6	3616.7	3470.9	3431.9	3316.7	16	47	16	475	52.1	7.88	134.95	16	metabolic process	nucleus	protein binding;RNA binding	Pf00400	27966	ENSMUSG00000041506.15	Rrp9	9		R-MMU-6791226	R-MMU-8868773; R-MMU-6791226; R-MMU-72312; R-MMU-8953854	Major pathway of rRNA processing in the nucleolus and cytosol		4	0		1
FALSE	High	Master Protein	Q3THS6	S-adenosylmethionine synthase isoform type-2 OS=Mus musculus GN=Mat2a PE=1 SV=2	0	120.454	48	-0.16	0.0383124	0.898	0.595002	13414.5	14936.2	13414.5	13744.6	12989.7	14936.2	14010.7	15135.2	20	95	20	395	43.7	6.48	263.18	20	cell organization and biogenesis;metabolic process;response to stimulus	cytosol	catalytic activity;metal ion binding;nucleotide binding;protein binding	Pf00438, Pf02772, Pf02773	232087	ENSMUSG00000053907.10; ENSMUSG00000104463.2	Mat2a	6; CHR_MG184_PATCH	Metabolic pathways; Biosynthesis of amino acids; Cysteine and methionine metabolism				Methylation; One carbon metabolism and related pathways	5	0		1
FALSE	High	Master Protein	Q9QYS9	Protein quaking OS=Mus musculus GN=Qki PE=1 SV=1	0	52.927	35	0.06	0.0383807	1.039	0.595002	1684.8	1620.8	1691.5	1684.8	1681	1604.4	1649.1	1620.8	10	27	10	341	37.6	8.56	82.84	10	cell differentiation;development;metabolic process;regulation of biological process;transport	cytoplasm;nucleus	protein binding;RNA binding	Pf00013, Pf13014	19317	ENSMUSG00000062078.14	Qk	17					Exercise-induced Circadian Regulation; mRNA processing; Exercise-induced Circadian Regulation	3	0		1
FALSE	High	Master Protein	A0A0N4SUH4	Pumilio homolog 3 OS=Mus musculus GN=Pum3 PE=1 SV=1	0	83.79	29	0.08	0.038591	1.061	0.595002	1940.1	1829.1	1940.1	2014.8	1900.4	1829.1	1723.2	1837.9	15	43	15	648	72.9	9.66	118.67	15	regulation of biological process	chromosome;endoplasmic reticulum;nucleus	DNA binding;RNA binding	Pf05762, Pf08144	52874	ENSMUSG00000041360.7	D19Bwg1357e; Pum3	19					mRNA processing	1	0		1
FALSE	High	Master Protein	P51432	1-phosphatidylinositol 4,5-bisphosphate phosphodiesterase beta-3 OS=Mus musculus GN=Plcb3 PE=1 SV=2	0	147.748	27	-0.07	0.0386397	0.954	0.595002	3587.6	3761	3587.6	3528.2	3658.6	3685.3	3779	3761	27	59	27	1234	139.4	5.94	163.2	27	cell communication;metabolic process;regulation of biological process;response to stimulus;transport	cytosol;membrane;nucleus	catalytic activity;metal ion binding;protein binding;signal transducer activity	Pf00168, Pf00387, Pf00388, Pf08703, Pf09279	18797	ENSMUSG00000024960.8	Plcb3	19	Phospholipase D signaling pathway; Thyroid hormone signaling pathway; Insulin secretion; AGE-RAGE signaling pathway in diabetic complications; Thyroid hormone synthesis; Gastric acid secretion; Chemokine signaling pathway; Alzheimer's disease; Inflammatory mediator regulation of TRP channels; Dopaminergic synapse; Rap1 signaling pathway; Glucagon signaling pathway; Cholinergic synapse; Sphingolip…	R-MMU-418217; R-MMU-112043; R-MMU-434316; R-MMU-4086398; R-MMU-500657; R-MMU-399997; R-MMU-881907; R-MMU-1855204	R-MMU-1430728; R-MMU-397795; R-MMU-112316; R-MMU-3858494; R-MMU-112315; R-MMU-162582; R-MMU-112040; R-MMU-112314; R-MMU-111885; R-MMU-418217; R-MMU-112043; R-MMU-388396; R-MMU-400451; R-MMU-1483249; R-MMU-372790; R-MMU-434316; R-MMU-422356; R-MMU-4086398; R-MMU-500657; R-MMU-399997; R-MMU-451326; R-MMU-195721; R-MMU-416476; R-MMU-881907; R-MMU-1855204; R-MMU-163685	G beta:gamma signalling through PLC beta; PLC beta mediated events; Fatty Acids bound to GPR40 (FFAR1) regulate insulin secretion; Ca2+ pathway; Presynaptic function of Kainate receptors; Acetylcholine regulates insulin secretion; Gastrin-CREB signalling pathway via PKC and MAPK; Synthesis of IP3 and IP4 in the cytosol	Alzheimers Disease; Chemokine signaling pathway; G Protein Signaling Pathways; MAPK Cascade; Myometrial Relaxation and Contraction Pathways; Calcium Regulation in the Cardiac Cell; Signal Transduction of S1P Receptor	78	0		1
FALSE	High	Master Protein	Q9D0E1	Heterogeneous nuclear ribonucleoprotein M OS=Mus musculus GN=Hnrnpm PE=1 SV=3	0	461.677	78	0.15	0.0386537	1.112	0.595002	56702	50977.3	56702	55881.3	61217.3	50977.3	52520	50724	60	425	60	729	77.6	8.63	1143.31	60	metabolic process;regulation of biological process	cell surface;membrane;nucleus;spliceosomal complex	protein binding;RNA binding	Pf00076, Pf11532, Pf11608, Pf13893, Pf14259	76936	ENSMUSG00000059208.14	Hnrnpm	17	Spliceosome	R-MMU-72163; R-MMU-6803529	R-MMU-9006934; R-MMU-72163; R-MMU-190236; R-MMU-5654738; R-MMU-162582; R-MMU-8953854; R-MMU-6803529; R-MMU-72172; R-MMU-72203	mRNA Splicing - Major Pathway; FGFR2 alternative splicing	mRNA processing	11	0		1
FALSE	High	Master Protein	Q9CR11	YEATS domain-containing protein 4 OS=Mus musculus GN=Yeats4 PE=2 SV=1	0.001	4.535	13	0.11	0.0387136	1.08	0.595002	170.3	157.6	162.4	170.3	171.1	152.2	160.4	157.6	2	2	2	227	26.5	8.41	2.19	2	cell organization and biogenesis;metabolic process;regulation of biological process	membrane;nucleus	protein binding	Pf03366	64050	ENSMUSG00000020171.8	Yeats4	10		R-MMU-8866907	R-MMU-212436; R-MMU-8866907; R-MMU-8864260; R-MMU-73857; R-MMU-74160	Activation of the TFAP2 (AP-2) family of transcription factors		5	0		1
FALSE	High	Master Protein	Q99ME9	Nucleolar GTP-binding protein 1 OS=Mus musculus GN=Gtpbp4 PE=1 SV=3	0	98.722	36	0.15	0.0387397	1.109	0.595002	5187.4	4679	5187.4	5228.3	4947.7	4718.9	4303.3	4679	23	67	23	634	74.1	9.52	159.27	23	cell differentiation;metabolic process;regulation of biological process;response to stimulus	cytoplasm;cytosol;Golgi;membrane;nucleus	catalytic activity;nucleotide binding;RNA binding	Pf00009, Pf01926, Pf02421, Pf06858, Pf08155, Pf08477	69237	ENSMUSG00000021149.7	Gtpbp4	13	Ribosome biogenesis in eukaryotes					1	0		1
FALSE	High	Master Protein	Q66JS6	Eukaryotic translation initiation factor 3 subunit J-B OS=Mus musculus GN=Eif3j2 PE=1 SV=1	0	118.955	46	-0.07	0.0387661	0.952	0.595002	3850.4	4044.9	3850.4	3889.5	3717.4	3952.7	4044.9	4090.1	17	54	17	263	29.5	4.81	177.61	17	metabolic process	cytoplasm	RNA binding	Pf08597	78655; 100042807	ENSMUSG00000043424.10	Eif3j1; Eif3j2	2; 18	RNA transport	R-MMU-72689; R-MMU-156827; R-MMU-72702; R-MMU-72695; R-MMU-72649; R-MMU-72706	R-MMU-72766; R-MMU-72737; R-MMU-72689; R-MMU-392499; R-MMU-156827; R-MMU-72662; R-MMU-72702; R-MMU-72695; R-MMU-72613; R-MMU-72649; R-MMU-72706	Formation of a pool of free 40S subunits; L13a-mediated translational silencing of Ceruloplasmin expression; Ribosomal scanning and start codon recognition; Formation of the ternary complex, and subsequently, the 43S complex; Translation initiation complex formation; GTP hydrolysis and joining of the 60S ribosomal subunit	Translation Factors	13	0		1
FALSE	High	Master Protein	Q921K2	Poly [ADP-ribose] polymerase OS=Mus musculus GN=Parp1 PE=1 SV=1	0	221.785	41	0.14	0.0389039	1.098	0.595002	9189.2	8367	9189.2	9236.2	8738.5	8558.3	8367	8349.1	37	104	37	1014	112.7	8.95	281.3	37	cell death;cell organization and biogenesis;metabolic process;regulation of biological process;response to stimulus	cytoplasm;membrane;mitochondrion;nucleus	catalytic activity;DNA binding;metal ion binding;nucleotide binding;protein binding;RNA binding	Pf00533, Pf00644, Pf00645, Pf02877, Pf05406, Pf08063	11545	ENSMUSG00000026496.11	Parp1	1	Base excision repair; Apoptosis; NF-kappa B signaling pathway	R-MMU-5685939; R-MMU-5696394; R-MMU-5696395; R-MMU-2173795; R-MMU-5696400; R-MMU-110362; R-MMU-3108214	R-MMU-110373; R-MMU-73884; R-MMU-5685939; R-MMU-597592; R-MMU-5696394; R-MMU-5696395; R-MMU-2173795; R-MMU-9006936; R-MMU-392499; R-MMU-73933; R-MMU-2173793; R-MMU-170834; R-MMU-5693532; R-MMU-2990846; R-MMU-162582; R-MMU-5696400; R-MMU-73857; R-MMU-73894; R-MMU-74160; R-MMU-5693538; R-MMU-110362; R-MMU-5696399; R-MMU-212436; R-MMU-5696398; R-MMU-3108232; R-MMU-3108214	HDR through MMEJ (alt-NHEJ); DNA Damage Recognition in GG-NER; Formation of Incision Complex in GG-NER; Downregulation of SMAD2/3:SMAD4 transcriptional activity; Dual Incision in GG-NER; POLB-Dependent Long Patch Base Excision Repair; SUMOylation of DNA damage response and repair proteins	PluriNetWork; FAS pathway and Stress induction of HSP regulation	31	0		1
FALSE	High	Master Protein	G3X9L9	Myomegalin OS=Mus musculus GN=Pde4dip PE=1 SV=1	0	7.433	1	-0.21	0.0389877	0.866	0.595002	49.8	57.5	49.8	44.7	52	63	57.5	55.2	3	4	3	2463	277.3	5.53	2.68	3	cell organization and biogenesis	cytoplasm;cytoskeleton;Golgi;nucleus	protein binding	Pf06758, Pf07851, Pf07989, Pf12128	83679	ENSMUSG00000038170.15	Pde4dip	3						0	0		1
FALSE	High	Master Protein	Q80UY1	Carnosine N-methyltransferase OS=Mus musculus GN=Carnmt1 PE=1 SV=1	0	14.224	6	-0.08	0.0390171	0.944	0.595002	331.3	351	331.3	339.3	322.1	351	344.9	356.4	2	8	2	400	46.3	6.16	21.5	2	metabolic process	cytoplasm;cytosol;nucleus	catalytic activity	Pf07942	67383	ENSMUSG00000024726.9	2410127L17Rik; Carnmt1	19	Histidine metabolism	R-MMU-70921	R-MMU-1430728; R-MMU-6788656; R-MMU-70921; R-MMU-71291	Histidine catabolism		5	0		1
FALSE	High	Master Protein	Q91WC0	Histone-lysine N-methyltransferase setd3 OS=Mus musculus GN=Setd3 PE=1 SV=1	0	45.695	24	0.11	0.0390208	1.08	0.595002	1191.5	1102.9	1191.5	1143.9	1197.7	1102.9	1100.7	1135.2	11	26	11	594	67.1	5.6	72.01	11	cell organization and biogenesis;metabolic process;regulation of biological process	nucleus	catalytic activity;protein binding	Pf00856, Pf09273	52690	ENSMUSG00000056770.15	Setd3	12	Lysine degradation	R-MMU-3214841	R-MMU-3247509; R-MMU-3214841; R-MMU-4839726	PKMTs methylate histone lysines		4	0		1
FALSE	High	Master Protein	Q91XC0	LIM domain-containing protein ajuba OS=Mus musculus GN=Ajuba PE=1 SV=1	0	21.833	10	-0.13	0.0390854	0.911	0.595002	241.2	264.9	236.7	241.2	252.3	264.9	257.7	264.9	4	10	4	547	57.9	7.3	33.49	4	cell organization and biogenesis;cellular component movement;metabolic process;regulation of biological process;response to stimulus	cytoplasm;cytoskeleton;cytosol;Golgi;membrane;nucleus	metal ion binding;protein binding	Pf00412	16475	ENSMUSG00000022178.10	Ajuba; Jub	14	Hippo signaling pathway; Hippo signaling pathway -multiple species	R-MMU-2565942	R-MMU-69278; R-MMU-1640170; R-MMU-2565942; R-MMU-69275; R-MMU-453274	Regulation of PLK1 Activity at G2/M Transition		7	0		1
FALSE	High	Master Protein	Q6ZPL9	ATP-dependent RNA helicase DDX55 OS=Mus musculus GN=Ddx55 PE=1 SV=2	0	7.968	4	0.16	0.0391253	1.115	0.595002	232.1	208.1	232.1	229.6	234.5	208.1	220.9	207.3	3	4	3	600	68.4	9.38	7.1	3	metabolic process	cytoplasm;cytosol;membrane;nucleus	catalytic activity;nucleotide binding;RNA binding	Pf00270, Pf00271, Pf13959	67848	ENSMUSG00000029389.17	Ddx55	5						0	0		1
FALSE	High	Master Protein	Q8BIJ7	RUN and FYVE domain-containing protein 1 OS=Mus musculus GN=Rufy1 PE=1 SV=1	0	15.939	5	-0.15	0.0392104	0.9	0.595002	95.3	105.9	101	95.3	93.6	102.8	111.2	105.9	4	4	3	712	80.3	5.68	5.56	4	regulation of biological process;transport	cytoplasm;cytosol;endosome;membrane	metal ion binding;protein binding;transporter activity	Pf01363, Pf02759, Pf14634	216724	ENSMUSG00000020375.9	Rufy1	11	Endocytosis	R-MMU-1660499	R-MMU-1430728; R-MMU-556833; R-MMU-1483255; R-MMU-1660499; R-MMU-1483257	Synthesis of PIPs at the plasma membrane		6	1		1
FALSE	High	Master Protein	Q9JII6	Alcohol dehydrogenase [NADP(+)] OS=Mus musculus GN=Akr1a1 PE=1 SV=3	0	97.949	63	-0.08	0.0392195	0.945	0.595002	6216.7	6580.8	6216.7	6300.1	5991.2	6580.8	6529.2	6638.3	18	77	18	325	36.6	7.39	222.09	18	metabolic process	cytosol;membrane	catalytic activity	Pf00248	58810	ENSMUSG00000028692.14	Akr1a1	4	Glycerolipid metabolism; Glycolysis / Gluconeogenesis; Pentose and glucuronate interconversions; Metabolic pathways	R-MMU-156590; R-MMU-5661270	R-MMU-71387; R-MMU-1430728; R-MMU-156590; R-MMU-156580; R-MMU-5661270; R-MMU-211859	Glutathione conjugation; Catabolism of glucuronate to xylulose-5-phosphate	Metapathway biotransformation	11	0		1
FALSE	High	Master Protein	A2AE27	AMP deaminase 2 OS=Mus musculus GN=Ampd2 PE=1 SV=1	0	48.557	16	-0.04	0.0393869	0.971	0.595002	1919.2	1976.4	1920.2	1862.9	1919.2	1951.4	1976.4	2000.1	14	33	13	824	94.6	6.51	69.04	14	metabolic process		catalytic activity;metal ion binding	Pf00962	109674	ENSMUSG00000027889.17	Ampd2	3					Purine metabolism	1	1		1
FALSE	High	Master Protein	Q8BX10	Serine/threonine-protein phosphatase PGAM5, mitochondrial OS=Mus musculus GN=Pgam5 PE=1 SV=1	0	55.427	35	-0.13	0.0395414	0.914	0.595002	4020.2	4397	4211.4	4020.2	4016.5	4397	4457.4	4232.6	11	39	11	288	32	9.04	97.56	11	cell death;metabolic process;regulation of biological process;response to stimulus	membrane;mitochondrion	catalytic activity;enzyme regulator activity;protein binding;signal transducer activity	Pf00300	72542	ENSMUSG00000029500.16	Pgam5	5	TNF signaling pathway	R-MMU-8934903	R-MMU-8934903; R-MMU-5205647	Receptor Mediated Mitophagy		3	0		1
FALSE	High	Master Protein	D3YTR5	Methyl-CpG-binding domain protein 3 OS=Mus musculus GN=Mbd3 PE=1 SV=1	0	59.687	40	-0.06	0.0397245	0.958	0.595002	1051.8	1098.4	1063.5	1051.8	1041.5	1098.4	1145.1	1097.8	11	21	10	261	29.1	5.63	50.18	11	cell organization and biogenesis;metabolic process;regulation of biological process	chromosome;cytoplasm;nucleus	DNA binding	Pf01429, Pf14048		ENSMUSG00000035478.14		10						0	1		1
FALSE	High	Master Protein	E9QP19	E3 ubiquitin-protein ligase TRIM33 OS=Mus musculus GN=Trim33 PE=1 SV=1	0	65.368	14	0.04	0.0400438	1.025	0.595002	2059.8	2009.5	2059.8	2052.5	2060.9	1990.6	2027.7	2009.5	16	32	16	1140	123.6	6.74	76.15	16	metabolic process;regulation of biological process	nucleus	catalytic activity;DNA binding;metal ion binding;protein binding	Pf00439, Pf00628, Pf00643, Pf13639	94093	ENSMUSG00000033014.12	Trim33	3		R-MMU-2173795	R-MMU-2173795; R-MMU-9006936; R-MMU-212436; R-MMU-2173793; R-MMU-162582; R-MMU-73857; R-MMU-74160; R-MMU-170834	Downregulation of SMAD2/3:SMAD4 transcriptional activity	PluriNetWork	9	0		1
FALSE	High	Master Protein	Q8BGA5	KRR1 small subunit processome component homolog OS=Mus musculus GN=Krr1 PE=2 SV=1	0	36.704	24	0.06	0.0401151	1.041	0.595002	875.3	841	875.3	910.3	869.1	816.7	841	850.1	8	16	8	380	43.5	9.79	38.46	8	metabolic process	cytoplasm;membrane;nucleus	RNA binding	Pf00013	52705	ENSMUSG00000063334.16	Krr1	10		R-MMU-6791226	R-MMU-8868773; R-MMU-6791226; R-MMU-72312; R-MMU-8953854	Major pathway of rRNA processing in the nucleolus and cytosol		4	0		1
FALSE	High	Master Protein	Q61140	Breast cancer anti-estrogen resistance protein 1 OS=Mus musculus GN=Bcar1 PE=1 SV=2	0	79.4	20	-0.12	0.0402151	0.917	0.595002	923.1	1006.5	940.1	875.8	923.1	963.2	1046.1	1006.5	13	34	13	874	94.2	5.68	97.92	13	cell organization and biogenesis;cellular component movement;regulation of biological process;response to stimulus	cytoplasm;cytoskeleton;cytosol;membrane	protein binding;signal transducer activity	Pf00018, Pf07653, Pf08824, Pf12026, Pf14604	12927	ENSMUSG00000031955.10	Bcar1	8	Focal adhesion; Chemokine signaling pathway; Rap1 signaling pathway; Leukocyte transendothelial migration; Bacterial invasion of epithelial cells; Regulation of actin cytoskeleton	R-MMU-8849471; R-MMU-372708; R-MMU-4420097; R-MMU-186763	R-MMU-8848021; R-MMU-8849471; R-MMU-194138; R-MMU-76009; R-MMU-372708; R-MMU-162582; R-MMU-9006934; R-MMU-76002; R-MMU-4420097; R-MMU-354192; R-MMU-9006927; R-MMU-186763; R-MMU-109582; R-MMU-186797; R-MMU-9006921	PTK6 Regulates RHO GTPases, RAS GTPase and MAP kinases; p130Cas linkage to MAPK signaling for integrins; VEGFA-VEGFR2 Pathway; Downstream signal transduction	Chemokine signaling pathway; Regulation of Actin Cytoskeleton; EGFR1 Signaling Pathway; Integrin-mediated Cell Adhesion; Focal Adhesion	26	0		1
FALSE	High	Master Protein	Q8BPB0	MOB kinase activator 1B OS=Mus musculus GN=Mob1b PE=1 SV=3	0	20.247	16	-0.12	0.0402398	0.922	0.595002	200.6	217.6	200.6	202.9	188.6	220.4	208.3	217.6	3	16	3	216	25.1	6.73	46.85	3	metabolic process;regulation of biological process;response to stimulus	cytoplasm;cytosol;nucleus	catalytic activity;enzyme regulator activity;metal ion binding;protein binding	Pf03637	68473	ENSMUSG00000006262.15	Mob1b	5	Hippo signaling pathway; Hippo signaling pathway -multiple species	R-MMU-2028269	R-MMU-2028269; R-MMU-162582	Signaling by Hippo		4	0		1
FALSE	High	Master Protein	Q9R0L6	Pericentriolar material 1 protein OS=Mus musculus GN=Pcm1 PE=1 SV=2	0	61.341	8	-0.14	0.0403634	0.909	0.595002	1258.4	1384.9	1255.5	1258.4	1316.5	1321.5	1384.9	1390.5	15	30	15	2025	228.7	5.01	75.01	15	cell organization and biogenesis;cellular component movement;regulation of biological process;response to stimulus;transport	cytoplasm;cytoskeleton;cytosol;membrane	protein binding		18536	ENSMUSG00000031592.10	Pcm1	8		R-MMU-5620912; R-MMU-8854518; R-MMU-380259; R-MMU-380270; R-MMU-2565942; R-MMU-380320	R-MMU-5620912; R-MMU-5617833; R-MMU-1640170; R-MMU-380287; R-MMU-68877; R-MMU-8854518; R-MMU-380284; R-MMU-68886; R-MMU-380259; R-MMU-380270; R-MMU-69278; R-MMU-2565942; R-MMU-69275; R-MMU-380320; R-MMU-453274; R-MMU-1852241	Anchoring of the basal body to the plasma membrane; AURKA Activation by TPX2; Loss of Nlp from mitotic centrosomes; Recruitment of mitotic centrosome proteins and complexes; Regulation of PLK1 Activity at G2/M Transition; Recruitment of NuMA to mitotic centrosomes		16	0	Phospho [S65]	1
FALSE	High	Master Protein	P63005	Platelet-activating factor acetylhydrolase IB subunit alpha OS=Mus musculus GN=Pafah1b1 PE=1 SV=2	0	151.219	47	0.04	0.0404097	1.029	0.595002	9139.2	8879.8	9139.2	9424.9	9132.8	8879.8	8551	8899.6	24	90	23	410	46.6	7.37	284.67	24	cell communication;cell differentiation;cell division;cell organization and biogenesis;cell proliferation;cellular component movement;development;metabolic process;regulation of biological process;response to stimulus;transport	chromosome;cytoplasm;cytoskeleton;cytosol;membrane;nucleus	protein binding	Pf00400, Pf08513, Pf11715	18472	ENSMUSG00000020745.15	Pafah1b1	11	Ether lipid metabolism; Metabolic pathways	R-MMU-5620912; R-MMU-8854518; R-MMU-380259; R-MMU-380270; R-MMU-2565942; R-MMU-380320; R-MMU-2500257; R-MMU-141444; R-MMU-2467813; R-MMU-6811436; R-MMU-5663220	R-MMU-5620912; R-MMU-5617833; R-MMU-8856688; R-MMU-8854518; R-MMU-380259; R-MMU-68886; R-MMU-380270; R-MMU-69278; R-MMU-5653656; R-MMU-2565942; R-MMU-69275; R-MMU-199991; R-MMU-380320; R-MMU-195258; R-MMU-141424; R-MMU-1640170; R-MMU-380287; R-MMU-2500257; R-MMU-141444; R-MMU-162582; R-MMU-194315; R-MMU-2467813; R-MMU-68877; R-MMU-6811436; R-MMU-380284; R-MMU-2555396; R-MMU-69618; R-MMU-5663220; …	Anchoring of the basal body to the plasma membrane; AURKA Activation by TPX2; Loss of Nlp from mitotic centrosomes; Recruitment of mitotic centrosome proteins and complexes; Regulation of PLK1 Activity at G2/M Transition; Recruitment of NuMA to mitotic centrosomes; Resolution of Sister Chromatid Cohesion; Amplification of signal from unattached kinetochores via a MAD2 inhibitory signal; Separatio…	Wnt Signaling Pathway; Wnt Signaling Pathway and Pluripotency	37	1		1
FALSE	High	Master Protein	Q99KB8	Hydroxyacylglutathione hydrolase, mitochondrial OS=Mus musculus GN=Hagh PE=1 SV=2	0	23.516	21	-0.13	0.0404874	0.915	0.595002	966.5	1056.6	996.7	935	966.5	1010.9	1087.8	1056.6	5	12	5	309	34.1	7.75	34.32	5	metabolic process	cytoplasm;mitochondrion;organelle lumen	catalytic activity;metal ion binding	Pf00753	14651		Hagh	17	Pyruvate metabolism					1	0		1
FALSE	High	Master Protein	D3YTR3	RNA-binding protein MEX3D OS=Mus musculus GN=Mex3d PE=1 SV=1	0.003	3.414	3	0.14	0.0404942	1.103	0.595002	131.1	118.9	131.1	129.4	144.3	118.9	120	105.6	2	4	2	611	62.1	7.2	8.52	2			metal ion binding;protein binding;RNA binding	Pf00013, Pf13014, Pf13639, Pf13920, Pf13923, Pf14634										0	0		1
FALSE	High	Master Protein	Q91YE3	Egl nine homolog 1 OS=Mus musculus GN=Egln1 PE=1 SV=2	0	9.506	5	0.09	0.0405143	1.064	0.595002	183.6	172.7	184.3	177.2	183.6	175.1	171.3	172.7	2	4	2	400	43.1	8.29	9.38	2	cellular homeostasis;metabolic process;regulation of biological process;response to stimulus	cytoplasm;cytosol;nucleus	catalytic activity;metal ion binding;protein binding	Pf01753, Pf03171, Pf13640, Pf13661	112405	ENSMUSG00000031987.6	Egln1	8	Renal cell carcinoma; HIF-1 signaling pathway; Pathways in cancer	R-MMU-1234176	R-MMU-8953897; R-MMU-1234176; R-MMU-1234174; R-MMU-2262752; R-MMU-2262749	Oxygen-dependent proline hydroxylation of Hypoxia-inducible Factor Alpha		8	0		1
FALSE	High	Master Protein	Q62018	RNA polymerase-associated protein CTR9 homolog OS=Mus musculus GN=Ctr9 PE=1 SV=2	0	38.076	10	0.07	0.0410962	1.046	0.601173	1927.6	1842.3	1906.3	1927.6	1962.3	1842.3	1839.1	1895.3	12	18	11	1173	133.3	6.49	32.42	12	cell differentiation;cell organization and biogenesis;metabolic process;regulation of biological process;response to stimulus	nucleus	protein binding	Pf08424, Pf13414, Pf13424, Pf13432, Pf14559	22083	ENSMUSG00000005609.16	Ctr9	7		R-MMU-8866654; R-MMU-674695; R-MMU-112382	R-MMU-392499; R-MMU-8866654; R-MMU-75955; R-MMU-674695; R-MMU-73857; R-MMU-74160; R-MMU-597592; R-MMU-8852135; R-MMU-112382	E3 ubiquitin ligases ubiquitinate target proteins; RNA Polymerase II Pre-transcription Events; Formation of RNA Pol II elongation complex	PluriNetWork	10	1		1
FALSE	High	Master Protein	Q8BG81	Polymerase delta-interacting protein 3 OS=Mus musculus GN=Poldip3 PE=1 SV=1	0	45.652	33	0.06	0.0412361	1.042	0.601173	1840.1	1766.2	1840.1	1839.9	1882.1	1697.1	1766.2	1782.5	13	26	13	420	46.1	10.05	55.68	13	regulation of biological process;transport	cytoplasm;nucleus	RNA binding	Pf00076, Pf13893, Pf14259	73826	ENSMUSG00000041815.13	Poldip3	15		R-MMU-72187; R-MMU-109688; R-MMU-159236	R-MMU-72187; R-MMU-73856; R-MMU-73857; R-MMU-8953854; R-MMU-74160; R-MMU-109688; R-MMU-72203; R-MMU-159236; R-MMU-72202	mRNA 3'-end processing; Cleavage of Growing Transcript in the Termination Region ; Transport of Mature mRNA derived from an Intron-Containing Transcript	mRNA processing	10	0		1
FALSE	High	Master Protein	P07214	SPARC OS=Mus musculus GN=Sparc PE=1 SV=1	0.001	5.068	10	-0.23	0.0414404	0.853	0.601173	206.1	241.7	216.5	206.1	191.3	238.5	241.7	243.2	2	3	2	302	34.4	4.86	9.68	2	regulation of biological process;response to stimulus	cell surface;cytoplasm;extracellular;membrane;nucleus	metal ion binding;protein binding	Pf00050, Pf07648, Pf09289, Pf10591	20692	ENSMUSG00000018593.13	Sparc	11		R-MMU-3000178; R-MMU-3000497; R-MMU-114608	R-MMU-76002; R-MMU-76005; R-MMU-3000178; R-MMU-3000497; R-MMU-5653656; R-MMU-2173782; R-MMU-114608; R-MMU-109582; R-MMU-1474244	ECM proteoglycans; Scavenging by Class H Receptors; Platelet degranulation		9	0		1
FALSE	High	Master Protein	Q8BP27	Swi5-dependent recombination DNA repair protein 1 homolog OS=Mus musculus GN=Sfr1 PE=1 SV=2	0	21.066	31	-0.18	0.0415439	0.88	0.601173	680.9	773.5	687.5	611.4	680.9	773.5	780.5	730.5	6	12	6	319	35.2	5.15	19.72	6	metabolic process;regulation of biological process;response to stimulus	nucleus		Pf10376	67788	ENSMUSG00000025066.9	Sfr1	19						0	0	Phospho [S67; S71; S83; S87; S99; S103; S145; S161]	1
FALSE	High	Master Protein	O88342	WD repeat-containing protein 1 OS=Mus musculus GN=Wdr1 PE=1 SV=3	0	218.635	54	-0.1	0.0415511	0.935	0.601173	24270.1	25955.2	24270.1	24903	23681.7	25955.2	25092.7	26326.9	29	194	29	606	66.4	6.6	598.09	29	cell differentiation;cell organization and biogenesis;cellular component movement;metabolic process;regulation of biological process	cytoplasm;cytoskeleton;cytosol	protein binding	Pf00400, Pf04762, Pf08662, Pf14783	22388	ENSMUSG00000005103.12	Wdr1	5		R-MMU-114608	R-MMU-76002; R-MMU-76005; R-MMU-114608; R-MMU-109582	Platelet degranulation	Hypertrophy Model	5	0		1
FALSE	High	Master Protein	Q6KAR6	Exocyst complex component 3 OS=Mus musculus GN=Exoc3 PE=1 SV=2	0	8.955	6	-0.12	0.0417228	0.92	0.601173	348.8	378.9	335	348.8	352.2	360.3	378.9	389	3	5	3	755	86.4	6.2	10.19	3	transport	cytoplasm;Golgi;membrane	protein binding	Pf06046	211446	ENSMUSG00000034152.5	Exoc3	13	Tight junction	R-MMU-264876; R-MMU-5620916	R-MMU-2980736; R-MMU-5617833; R-MMU-392499; R-MMU-264876; R-MMU-1852241; R-MMU-5620920; R-MMU-5620916	Insulin processing; VxPx cargo-targeting to cilium		8	0		1
FALSE	High	Master Protein	P97868	E3 ubiquitin-protein ligase RBBP6 OS=Mus musculus GN=Rbbp6 PE=1 SV=5	0	60.171	10	0.06	0.0418076	1.045	0.601173	1742.9	1668.3	1742.9	1734.3	1811.8	1668.3	1688.9	1652	15	30	15	1790	199.5	9.63	68.79	15	metabolic process;regulation of biological process;response to stimulus	chromosome;cytoplasm;cytoskeleton;nucleus	catalytic activity;metal ion binding;protein binding;RNA binding	Pf00097, Pf00098, Pf08783, Pf13639, Pf13696, Pf13920, Pf13923, Pf14634, Pf15227	19647	ENSMUSG00000030779.15	Rbbp6	7		R-MMU-983168	R-MMU-1280218; R-MMU-168256; R-MMU-983169; R-MMU-983168	Antigen processing: Ubiquitination & Proteasome degradation		4	0		1
FALSE	High	Master Protein	E9PUU4	Gem-associated protein 5 OS=Mus musculus GN=Gemin5 PE=1 SV=1	0	123.49	22	-0.04	0.0421891	0.974	0.601173	5472.8	5619.1	5477.2	5315.3	5472.8	5563.6	5701.3	5619.1	33	85	33	1503	166.6	6.74	204.37	33	cell organization and biogenesis;metabolic process;regulation of biological process	cytoplasm;cytosol;membrane;nucleus	protein binding;RNA binding	Pf00400	216766	ENSMUSG00000037275.14	Gemin5	11						0	0	Phospho [S1085]	1
FALSE	High	Master Protein	E9Q517	Sodium- and chloride-dependent glycine transporter 1 OS=Mus musculus GN=Slc6a9 PE=1 SV=1	0	10.324	4	0.05	0.0422544	1.035	0.601173	239	230.9	244.3	239	235.6	231.1	230.9	222.5	2	4	2	521	58.2	7.14	11.49	2	transport	membrane	transporter activity	Pf00209		ENSMUSG00000028542.17		4						0	0		1
FALSE	High	Master Protein	Q6ZPJ3	(E3-independent) E2 ubiquitin-conjugating enzyme UBE2O OS=Mus musculus GN=Ube2o PE=1 SV=3	0	46.907	11	-0.09	0.0424075	0.941	0.601173	484.8	515.5	478.9	484.8	492.4	500.1	526.7	515.5	9	14	9	1288	140.7	5.06	31.21	9	metabolic process;regulation of biological process;transport	cytoplasm;cytosol;nucleus	catalytic activity;nucleotide binding;protein binding;RNA binding	Pf00179	217342	ENSMUSG00000020802.8	Ube2o	11	Ubiquitin mediated proteolysis					1	0		1
FALSE	High	Master Protein	Q9CPR1	RWD domain-containing protein 4 OS=Mus musculus GN=Rwdd4 PE=2 SV=1	0	16.515	27	-0.06	0.042496	0.958	0.601173	1645.9	1717.4	1674.6	1645.9	1620.7	1713.1	1723.5	1717.4	5	10	5	188	21.1	5.63	23.18	5			protein binding	Pf05773	192174	ENSMUSG00000031568.16	Rwdd4a	8						0	0		1
FALSE	High	Master Protein	Q62426	Cystatin-B OS=Mus musculus GN=Cstb PE=1 SV=1	0	49.919	65	-0.07	0.0425898	0.952	0.601173	1787	1877.9	1806	1787	1720.1	1877.9	1839.3	1899	7	24	7	98	11	7.39	71.37	7	regulation of biological process;response to stimulus	cytoplasm;cytosol;nucleus	enzyme regulator activity;protein binding;RNA binding	Pf00031	13014	ENSMUSG00000005054.7	Cstb	10		R-MMU-6798695	R-MMU-6798695; R-MMU-168256; R-MMU-168249	Neutrophil degranulation		3	0		1
FALSE	High	Master Protein	Q64511	DNA topoisomerase 2-beta OS=Mus musculus GN=Top2b PE=1 SV=2	0	181.767	25	0.08	0.0427548	1.058	0.601173	3668.2	3467.8	3668.2	3611.2	3860.4	3504	3467.8	3291.8	36	96	23	1612	181.8	8.29	246.56	36	cell organization and biogenesis;cellular component movement;metabolic process;regulation of biological process;response to stimulus	chromosome;cytosol;nucleus	catalytic activity;DNA binding;metal ion binding;nucleotide binding;protein binding	Pf00204, Pf00521, Pf01751, Pf02518, Pf08070, Pf13589	21974	ENSMUSG00000017485.10	Top2b	14	Platinum drug resistance	R-MMU-4615885	R-MMU-392499; R-MMU-2990846; R-MMU-597592; R-MMU-3108232; R-MMU-4615885	SUMOylation of DNA replication proteins		6	0		1
FALSE	High	Master Protein	Q9DBR7	Protein phosphatase 1 regulatory subunit 12A OS=Mus musculus GN=Ppp1r12a PE=1 SV=2	0	161.488	30	-0.06	0.0428642	0.957	0.601173	6444	6735.9	6444	6380.9	6538.5	6586.5	6832.2	6735.9	33	103	31	1029	114.9	5.49	280.22	33	cell organization and biogenesis;metabolic process;regulation of biological process;response to stimulus	chromosome;cytoplasm;cytoskeleton;cytosol	catalytic activity;enzyme regulator activity;protein binding	Pf00023, Pf03961, Pf12796, Pf13606, Pf13637, Pf13857	17931	ENSMUSG00000019907.10	Ppp1r12a	10	Focal adhesion; Vascular smooth muscle contraction; Platelet activation; Proteoglycans in cancer; Oxytocin signaling pathway; cGMP-PKG signaling pathway; Regulation of actin cytoskeleton; cAMP signaling pathway	R-MMU-5627123; R-MMU-2565942; R-MMU-5625740	R-MMU-69278; R-MMU-5627123; R-MMU-1640170; R-MMU-2565942; R-MMU-69275; R-MMU-162582; R-MMU-194315; R-MMU-453274; R-MMU-5625740; R-MMU-195258	RHO GTPases activate PAKs; Regulation of PLK1 Activity at G2/M Transition; RHO GTPases activate PKNs	Regulation of Actin Cytoskeleton; Focal Adhesion	20	2		1
FALSE	High	Master Protein	Q6P1B9	Bin1 protein OS=Mus musculus GN=Bin1 PE=1 SV=1	0	109.525	39	-0.07	0.0428692	0.954	0.601173	3782.2	3963.7	3853	3782.2	3729.2	3876.8	3963.7	4030.2	14	67	14	477	52.7	5.24	203.07	14	cell differentiation;cell organization and biogenesis;development;regulation of biological process;transport	cytoplasm;cytosol;membrane;nucleus	protein binding	Pf00018, Pf03114, Pf07653, Pf14604	30948	ENSMUSG00000024381.15	Bin1	18						0	0		1
FALSE	High	Master Protein	P59113	Fermitin family homolog 1 OS=Mus musculus GN=Fermt1 PE=1 SV=4	0	59.901	24	-0.05	0.043159	0.964	0.601173	1164	1207.6	1183.4	1148.2	1164	1220.7	1188.9	1207.6	13	23	13	677	76.9	6.27	56.2	13	cell organization and biogenesis;cell proliferation;cellular component movement;regulation of biological process	cytoplasm;cytoskeleton;cytosol;membrane		Pf00169, Pf00373	241639	ENSMUSG00000027356.8	Fermt1	2						0	0		1
FALSE	High	Master Protein	A2AMD0	Protein Gm12666 (Fragment) OS=Mus musculus GN=Gm12666 PE=1 SV=1	0	36.891	26	0.21	0.0434118	1.155	0.601173	112.5	97.4	113.9	112.5	102.3	98.6	92.9	97.4	6	18	1	254	28.4	9.72	43.27	6			RNA binding	Pf00076, Pf13893, Pf14259	68280	ENSMUSG00000066107.6	Gm12666	4					mRNA processing	1	0		1
FALSE	High	Master Protein	D3YX14	DNA damage-inducible transcript 3 protein (Fragment) OS=Mus musculus GN=Ddit3 PE=1 SV=1	0	9.565	22	-0.15	0.0434839	0.902	0.601173	221.3	245.4	221.3	216.6	236.1	245.4	256.2	240.8	2	5	2	160	18.3	4.55	4.69	2	cell death;cellular homeostasis;regulation of biological process;response to stimulus;transport	cytoplasm;endosome;nucleus	DNA binding;protein binding			ENSMUSG00000025408.15		10						0	0		1
FALSE	High	Master Protein	Q9CR09	Ubiquitin-fold modifier-conjugating enzyme 1 OS=Mus musculus GN=Ufc1 PE=1 SV=1	0	9.098	16	0.06	0.0436005	1.046	0.601173	607.8	581	600	607.8	629.9	581	556.4	586.7	3	6	3	167	19.5	7.4	7.93	3	metabolic process;response to stimulus	cytoplasm	catalytic activity;protein binding	Pf08694	66155	ENSMUSG00000062963.10	Ufc1	1						0	0		1
FALSE	High	Master Protein	Q9CWN7	CCR4-NOT transcription complex subunit 11 OS=Mus musculus GN=Cnot11 PE=1 SV=1	0	22.17	15	-0.1	0.043735	0.936	0.601173	102.6	109.7	104	98.3	102.6	105.5	111.3	109.7	4	9	4	505	54.9	6.55	23.82	4	metabolic process;regulation of biological process	cytoplasm;nucleus		Pf10155	52846	ENSMUSG00000003135.15	Cnot11; D1Bwg0212e	1		R-MMU-6804115; R-MMU-429947	R-MMU-212436; R-MMU-6791312; R-MMU-429914; R-MMU-8953854; R-MMU-73857; R-MMU-74160; R-MMU-3700989; R-MMU-6804115; R-MMU-429947	TP53 regulates transcription of additional cell cycle genes whose exact role in the p53 pathway remain uncertain; Deadenylation of mRNA		9	0		1
FALSE	High	Master Protein	Q9WTK5	Nuclear factor NF-kappa-B p100 subunit OS=Mus musculus GN=Nfkb2 PE=1 SV=1	0	120.762	31	-0.07	0.0437671	0.95	0.601173	3460	3642.6	3473	3436.2	3460	3567.5	3642.6	3724.3	21	47	21	899	96.8	6.37	130.56	21	cell differentiation;cell organization and biogenesis;defense response;metabolic process;regulation of biological process;response to stimulus	cytoplasm;cytosol;nucleus	DNA binding;protein binding	Pf00023, Pf00531, Pf00554, Pf12796, Pf13606, Pf13637, Pf13857	18034	ENSMUSG00000025225.14	Nfkb2	19	NF-kappa B signaling pathway; Osteoclast differentiation; Epstein-Barr virus infection; Viral carcinogenesis; Legionellosis; Breast cancer; Pathways in cancer; HTLV-I infection; MAPK signaling pathway	R-MMU-5607761; R-MMU-5676590; R-MMU-3134963; R-MMU-448706; R-MMU-166054; R-MMU-445989; R-MMU-1810476; R-MMU-933542; R-MMU-3214841	R-MMU-168928; R-MMU-5607761; R-MMU-975871; R-MMU-168898; R-MMU-1834949; R-MMU-5676590; R-MMU-3134963; R-MMU-181438; R-MMU-168179; R-MMU-166016; R-MMU-168256; R-MMU-448706; R-MMU-168138; R-MMU-166054; R-MMU-4839726; R-MMU-5621481; R-MMU-166058; R-MMU-5668541; R-MMU-5607764; R-MMU-1280215; R-MMU-445989; R-MMU-1810476; R-MMU-166166; R-MMU-933542; R-MMU-168176; R-MMU-449147; R-MMU-446652; R-MMU-32475…	Dectin-1 mediated noncanonical NF-kB signaling; NIK-->noncanonical NF-kB signaling; DEx/H-box helicases activate type I IFN and inflammatory cytokines production ; Interleukin-1 processing; Activated TLR4 signalling; TAK1 activates NFkB by phosphorylation and activation of IKKs complex; RIP-mediated NFkB activation via ZBP1; TRAF6 mediated NF-kB activation; PKMTs methylate histone lysines	EBV LMP1 signaling; TNF-alpha NF-kB Signaling Pathway; ApoE and miR-146 in inflammation and atherosclerosis; Toll Like Receptor signaling	51	0		1
FALSE	High	Master Protein	Q922K7	Probable 28S rRNA (cytosine-C(5))-methyltransferase OS=Mus musculus GN=Nop2 PE=1 SV=1	0	150.791	33	0.12	0.0438938	1.09	0.601173	12722	11668.4	12527.9	13107	12722	11668.4	10822.2	11886	26	97	1	793	86.7	9.22	274.84	26	cell organization and biogenesis;metabolic process;regulation of biological process	nucleus	catalytic activity;RNA binding	Pf01189, Pf08062, Pf12847	110109		Nop2	6						0	25		1
FALSE	High	Master Protein	O35134	DNA-directed RNA polymerase I subunit RPA1 OS=Mus musculus GN=Polr1a PE=1 SV=2	0	58.221	13	-0.16	0.0441737	0.894	0.601173	1657.1	1853.4	1657.1	1488.8	1683.4	1853.4	2088.7	1804.7	15	25	15	1717	194	6.93	65.94	15	metabolic process;regulation of biological process	nucleus	catalytic activity;DNA binding;metal ion binding;protein binding	Pf00623, Pf04983, Pf04997, Pf04998, Pf05000	20019	ENSMUSG00000049553.11	Polr1a	6	RNA polymerase; Purine metabolism; Pyrimidine metabolism; Metabolic pathways	R-MMU-73772; R-MMU-5334727; R-MMU-573389; R-MMU-73777; R-MMU-73863; R-MMU-73762; R-MMU-5250924	R-MMU-5250913; R-MMU-212165; R-MMU-73772; R-MMU-73864; R-MMU-5334727; R-MMU-573389; R-MMU-73777; R-MMU-73854; R-MMU-73863; R-MMU-74160; R-MMU-73762; R-MMU-5250924	RNA Polymerase I Promoter Escape; Mus musculus biological processes; NoRC negatively regulates rRNA expression; RNA Polymerase I Chain Elongation; RNA Polymerase I Transcription Termination; RNA Polymerase I Transcription Initiation; B-WICH complex positively regulates rRNA expression	Purine metabolism; TNF-alpha NF-kB Signaling Pathway; Eukaryotic Transcription Initiation	19	0		1
FALSE	High	Master Protein	Q9D0F6	Replication factor C subunit 5 OS=Mus musculus GN=Rfc5 PE=1 SV=1	0	69.456	47	0.07	0.044229	1.048	0.601173	1542.7	1471.5	1533.7	1542.7	1561	1471.5	1456.7	1512.9	13	36	13	339	38.1	7.81	93.68	13	metabolic process;regulation of biological process;response to stimulus	nucleus	catalytic activity;DNA binding;nucleotide binding;protein binding	Pf00004, Pf03215, Pf05496, Pf06068, Pf08542, Pf13086, Pf13173, Pf13177, Pf13191, Pf13401, Pf13479	72151	ENSMUSG00000029363.14	Rfc5	5	DNA replication; Mismatch repair; Nucleotide excision repair	R-MMU-5656169; R-MMU-174411; R-MMU-5656121; R-MMU-176187; R-MMU-5696400; R-MMU-5655862; R-MMU-6782210; R-MMU-69091; R-MMU-5693607; R-MMU-5685938; R-MMU-110320; R-MMU-5696397; R-MMU-5651801; R-MMU-6804756; R-MMU-5693616; R-MMU-110314; R-MMU-6782135; R-MMU-110312; R-MMU-69473	R-MMU-5656169; R-MMU-174411; R-MMU-5656121; R-MMU-174417; R-MMU-69278; R-MMU-73933; R-MMU-176187; R-MMU-5693532; R-MMU-5693579; R-MMU-1640170; R-MMU-5696400; R-MMU-73894; R-MMU-73857; R-MMU-73893; R-MMU-5693538; R-MMU-5655862; R-MMU-6782210; R-MMU-69091; R-MMU-69306; R-MMU-5693607; R-MMU-73886; R-MMU-110373; R-MMU-73884; R-MMU-69109; R-MMU-5685938; R-MMU-5633007; R-MMU-110320; R-MMU-5693567; R-MM…	Termination of translesion DNA synthesis; Polymerase switching on the C-strand of the telomere; Translesion synthesis by POLI; Activation of ATR in response to replication stress; Dual Incision in GG-NER; Translesion synthesis by POLK; Gap-filling DNA repair synthesis and ligation in TC-NER; Polymerase switching; Processing of DNA double-strand break ends; HDR through Single Strand Annealing (SSA…	DNA Replication	56	0		1
FALSE	High	Master Protein	F8VQL0	Hepatocyte growth factor receptor OS=Mus musculus GN=Met PE=1 SV=1	0	28.244	9	0.16	0.044756	1.118	0.601173	334.8	299.5	312.1	343.6	334.8	287.9	299.6	299.5	8	12	7	1379	153.4	7.05	26.05	8	cell communication;cell differentiation;cell organization and biogenesis;cell proliferation;cellular component movement;metabolic process;regulation of biological process;response to stimulus	cell surface;cytoplasm;membrane	catalytic activity;nucleotide binding;protein binding;receptor activity;signal transducer activity	Pf00069, Pf01403, Pf01437, Pf01833, Pf07714	17295	ENSMUSG00000009376.15	Met	6	PI3K-Akt signaling pathway; Transcriptional misregulation in cancer; Ras signaling pathway; Central carbon metabolism in cancer; Rap1 signaling pathway; Axon guidance; Endocytosis; Malaria; Renal cell carcinoma; Focal adhesion; Pathways in cancer; MicroRNAs in cancer; Bacterial invasion of epithelial cells; Proteoglycans in cancer; Cytokine-cytokine receptor interaction; Adherens junction; EGFR t…	R-MMU-8851907; R-MMU-6806942; R-MMU-8851805; R-MMU-6811558; R-MMU-8865999; R-MMU-6807004; R-MMU-8854691; R-MMU-8875791; R-MMU-5673001; R-MMU-8875513; R-MMU-8875656; R-MMU-416550; R-MMU-8874081; R-MMU-8875555	R-MMU-400685; R-MMU-8875878; R-MMU-8851907; R-MMU-6806942; R-MMU-1257604; R-MMU-199418; R-MMU-168256; R-MMU-9006934; R-MMU-1280215; R-MMU-8851805; R-MMU-6811558; R-MMU-8865999; R-MMU-6807004; R-MMU-5684996; R-MMU-8854691; R-MMU-449147; R-MMU-8875791; R-MMU-6806834; R-MMU-5683057; R-MMU-5673001; R-MMU-422475; R-MMU-162582; R-MMU-8875513; R-MMU-8875656; R-MMU-416550; R-MMU-373755; R-MMU-9006925; R-…	MET activates PI3K/AKT signaling; MET Receptor Activation; MET activates RAS signaling; PI5P, PP2A and IER3 Regulate PI3K/AKT Signaling; MET activates PTPN11; Negative regulation of MET activity; Interleukin-20 family signaling; MET activates STAT3; RAF/MAP kinase cascade; MET interacts with TNS proteins; MET receptor recycling; Sema4D mediated inhibition of cell attachment and migration; MET act…	Signaling of Hepatocyte Growth Factor Receptor; Focal Adhesion-PI3K-Akt-mTOR-signaling pathway; Alpha6-Beta4 Integrin Signaling Pathway; Focal Adhesion	52	0		1
FALSE	High	Master Protein	Q9D8U0	Interferon-related developmental regulator 2 OS=Mus musculus GN=Ifrd2 PE=1 SV=1	0	27.374	17	-0.18	0.0449668	0.884	0.601173	275.8	311.9	275.8	277.5	274.3	323.7	295.6	311.9	5	11	5	441	47.7	6.95	27.26	5		nucleus		Pf04836, Pf05004	15983	ENSMUSG00000010048.10	Ifrd2	9						0	0		1
FALSE	High	Master Protein	G5E881	Phosphatidate cytidylyltransferase, mitochondrial OS=Mus musculus GN=Tamm41 PE=1 SV=1	0	21.213	15	-0.09	0.0450422	0.937	0.601173	927.6	990	927.6	944.6	920.6	990	1001	954.8	5	10	5	337	37.9	9.11	28.23	5	metabolic process	membrane;mitochondrion	catalytic activity	Pf09139	68971	ENSMUSG00000030316.13	Tamm41	6						0	0		1
FALSE	High	Master Protein	G3X926	MCG1407, isoform CRA_a OS=Mus musculus GN=Rpf2 PE=1 SV=1	0	48.062	43	0.17	0.0450617	1.126	0.601173	1877.3	1666.9	1770.3	2001.8	1877.3	1666.9	1538.3	1712.4	9	20	9	273	31.5	9.98	54.18	9	cell organization and biogenesis;metabolic process;regulation of biological process	nucleus	RNA binding	Pf04427	67239	ENSMUSG00000038510.12	Rpf2	10						0	0		1
FALSE	High	Master Protein	Q8BK67	Protein RCC2 OS=Mus musculus GN=Rcc2 PE=1 SV=1	0	242.59	56	0.1	0.0451205	1.069	0.601173	24123.4	22570.4	24123.4	23944.6	25730.6	22089.2	22606.2	22570.4	30	161	30	520	55.9	8.72	537.42	30	cell division;cell organization and biogenesis;regulation of biological process;response to stimulus	chromosome;cytoplasm;cytoskeleton;membrane;nucleus	protein binding;RNA binding	Pf00415, Pf13540	108911	ENSMUSG00000040945.13	Rcc2	4		R-MMU-2500257; R-MMU-141444; R-MMU-2467813; R-MMU-5663220	R-MMU-141424; R-MMU-1640170; R-MMU-2500257; R-MMU-141444; R-MMU-162582; R-MMU-194315; R-MMU-68877; R-MMU-2467813; R-MMU-2555396; R-MMU-68886; R-MMU-69618; R-MMU-5663220; R-MMU-69278; R-MMU-69620; R-MMU-68882; R-MMU-195258	Resolution of Sister Chromatid Cohesion; Amplification of signal from unattached kinetochores via a MAD2 inhibitory signal; Separation of Sister Chromatids; RHO GTPases Activate Formins		16	0		1
FALSE	High	Master Protein	A0A0G2JEP4	Leucine-rich repeat flightless-interacting protein 2 OS=Mus musculus GN=Lrrfip2 PE=1 SV=1	0	66.294	36	-0.1	0.0451627	0.934	0.601173	1248.9	1336.9	1248.9	1219.1	1258.7	1336.9	1399.7	1302.4	12	31	11	424	48.4	5.54	73.08	12	metabolic process;regulation of biological process;response to stimulus		protein binding	Pf04111, Pf09738	71268	ENSMUSG00000032497.16	Lrrfip2	9						0	0		1
FALSE	High	Master Protein	E9QAX2	Unconventional myosin-XVIIIa OS=Mus musculus GN=Myo18a PE=1 SV=1	0	191.979	25	-0.05	0.0452398	0.964	0.601173	5575.1	5784	5575.1	5415.2	5579.7	5692.4	5968.9	5784	44	108	44	2083	235.7	6.07	279.59	44	cell differentiation;cell organization and biogenesis;cellular component movement;metabolic process;regulation of biological process;transport	cytoplasm;cytoskeleton;Golgi;membrane	catalytic activity;motor activity;nucleotide binding;protein binding;RNA binding;structural molecule activity;transporter activity	Pf00038, Pf00063, Pf00595, Pf00769, Pf01496, Pf01576, Pf02463, Pf02841, Pf03962, Pf04111, Pf04156, Pf04502, Pf05483, Pf05557, Pf05622, Pf05667, Pf05701, Pf05911, Pf05914, Pf06160, Pf07111, Pf07888, Pf08286, Pf09726, Pf09728, Pf09730, Pf09755, Pf09787, Pf10174, Pf12128, Pf12329, Pf13166, Pf13514, Pf13654, Pf13851, Pf14915, Pf15070, Pf15397	360013	ENSMUSG00000000631.20	Myo18a	11						0	0		1
FALSE	High	Master Protein	P43024	Cytochrome c oxidase subunit 6A1, mitochondrial OS=Mus musculus GN=Cox6a1 PE=1 SV=2	0	16.246	41	0.07	0.0452568	1.047	0.601173	542.5	518	541.9	542.5	564.1	517.4	518	521.4	2	7	2	111	12.3	9.98	24.01	2	metabolic process;regulation of biological process;transport	membrane;mitochondrion	catalytic activity;enzyme regulator activity;transporter activity	Pf02046	12861		Cox6a1	5	Parkinson's disease; Metabolic pathways; Alzheimer's disease; Huntington's disease; Cardiac muscle contraction; Non-alcoholic fatty liver disease (NAFLD); Oxidative phosphorylation				Electron Transport Chain	8	0		1
FALSE	High	Master Protein	Q9DCB1	High mobility group nucleosome-binding domain-containing protein 3 OS=Mus musculus GN=Hmgn3 PE=1 SV=1	0	12.151	29	0.14	0.0453503	1.1	0.601173	825.8	750.5	805.3	825.8	887.4	750.5	732	752.5	4	9	4	99	10.8	9.7	16.32	4	cell organization and biogenesis;regulation of biological process	chromosome;nucleus	DNA binding;protein binding	Pf01101	94353	ENSMUSG00000066456.14	Hmgn3	9						0	0		1
FALSE	High	Master Protein	P09671	Superoxide dismutase [Mn], mitochondrial OS=Mus musculus GN=Sod2 PE=1 SV=3	0	66.383	45	0.06	0.0455337	1.043	0.601173	5242.7	5026.6	5242.7	5154.4	5365.5	5026.6	5072.5	4980.7	11	45	11	222	24.6	8.62	132.73	11	cell differentiation;cell organization and biogenesis;metabolic process;regulation of biological process;response to stimulus	cytoplasm;membrane;mitochondrion;organelle lumen	antioxidant activity;catalytic activity;DNA binding;metal ion binding;protein binding	Pf00081, Pf02777	20656	ENSMUSG00000006818.4	Sod2	17	Longevity regulating pathway - multiple species; FoxO signaling pathway; Huntington's disease; Peroxisome; Longevity regulating pathway	R-MMU-2151201; R-MMU-3299685	R-MMU-1592230; R-MMU-8953897; R-MMU-2151201; R-MMU-2262752; R-MMU-3299685; R-MMU-1852241	Transcriptional activation of mitochondrial biogenesis; Detoxification of Reactive Oxygen Species	One carbon metabolism and related pathways; Oxidative Stress	13	0		1
FALSE	High	Master Protein	Q921Q7	Ras and Rab interactor 1 OS=Mus musculus GN=Rin1 PE=1 SV=1	0	81.581	29	-0.06	0.0455604	0.957	0.601173	2001.5	2090.4	2001.5	2011.8	1927.1	2041.1	2090.4	2119	17	37	17	763	83	8.72	91.45	17	regulation of biological process;response to stimulus;transport	cytoplasm;cytoskeleton;membrane	enzyme regulator activity;protein binding	Pf00788, Pf02204	225870	ENSMUSG00000024883.6	Rin1	19	Ras signaling pathway	R-MMU-8876198	R-MMU-8876198; R-MMU-5653656; R-MMU-199991; R-MMU-9007101	RAB GEFs exchange GTP for GDP on RABs		5	0		1
FALSE	High	Master Protein	P26645	Myristoylated alanine-rich C-kinase substrate OS=Mus musculus GN=Marcks PE=1 SV=2	0	118.11	47	-0.17	0.0458466	0.887	0.601173	2910.3	3282.7	2910.3	2855.4	3090.6	3283.6	3237.5	3282.7	9	40	9	309	29.6	4.34	175.65	9	cell organization and biogenesis	cytoplasm;cytoskeleton;membrane;nucleus	protein binding		17118	ENSMUSG00000069662.5	Marcks	10	Fc gamma R-mediated phagocytosis; MicroRNAs in cancer	R-MMU-399997	R-MMU-1430728; R-MMU-399997; R-MMU-163685; R-MMU-422356	Acetylcholine regulates insulin secretion		6	0		1
FALSE	High	Master Protein	Q04207	Transcription factor p65 OS=Mus musculus GN=Rela PE=1 SV=1	0	54.341	26	-0.16	0.046344	0.894	0.601173	1946.2	2178.2	2055.8	1900.4	1946.2	2174.2	2178.2	2188.4	12	27	11	549	60.2	5.76	75.76	12	defense response;metabolic process;regulation of biological process;response to stimulus	cytoplasm;cytosol;nucleus	DNA binding;protein binding	Pf00554	19697	ENSMUSG00000024927.7	Rela	19	Prolactin signaling pathway; HTLV-I infection; Neurotrophin signaling pathway; Pancreatic cancer; Apoptosis; T cell receptor signaling pathway; Insulin resistance; Transcriptional misregulation in cancer; Hepatitis C; Chronic myeloid leukemia; AGE-RAGE signaling pathway in diabetic complications; Chemokine signaling pathway; B cell receptor signaling pathway; Pathways in cancer; Th1 and Th2 cell …	R-MMU-448706; R-MMU-933542; R-MMU-5621575; R-MMU-193692; R-MMU-3134963; R-MMU-1169091; R-MMU-166054; R-MMU-2871837; R-MMU-5607764; R-MMU-445989; R-MMU-1810476; R-MMU-209560; R-MMU-202424; R-MMU-3214841; R-MMU-166520	R-MMU-168928; R-MMU-975871; R-MMU-168256; R-MMU-448706; R-MMU-4839726; R-MMU-1280215; R-MMU-193639; R-MMU-1280218; R-MMU-202403; R-MMU-166166; R-MMU-933542; R-MMU-449147; R-MMU-1606322; R-MMU-162582; R-MMU-5621575; R-MMU-168164; R-MMU-193692; R-MMU-975138; R-MMU-193704; R-MMU-168898; R-MMU-3134963; R-MMU-1834949; R-MMU-1169091; R-MMU-181438; R-MMU-168179; R-MMU-166016; R-MMU-168138; R-MMU-166054;…	Interleukin-1 processing; TRAF6 mediated NF-kB activation; CD209 (DC-SIGN) signaling; Regulated proteolysis of p75NTR; DEx/H-box helicases activate type I IFN and inflammatory cytokines production ; Activation of NF-kappaB in B cells; Activated TLR4 signalling; FCERI mediated NF-kB activation; CLEC7A (Dectin-1) signaling; TAK1 activates NFkB by phosphorylation and activation of IKKs complex; RIP-…	Selenium metabolism/Selenoproteins; EBV LMP1 signaling; Apoptosis; NLR Proteins; PluriNetWork; Chemokine signaling pathway; TNF-alpha NF-kB Signaling Pathway; Delta-Notch Signaling Pathway; ApoE and miR-146 in inflammation and atherosclerosis; IL-1 Signaling Pathway; IL-2 Signaling Pathway; Id Signaling Pathway	114	1		1
FALSE	High	Master Protein	Q8BNU0	Armadillo repeat-containing protein 6 OS=Mus musculus GN=Armc6 PE=1 SV=1	0	59.885	30	-0.06	0.0463609	0.96	0.601173	1566.7	1632.2	1606.3	1566.7	1538.9	1625.1	1632.2	1678.3	8	24	8	468	50.7	6	86.85	8	cell differentiation	cytosol	protein binding	Pf00514	76813	ENSMUSG00000002343.11	Armc6	8						0	0		1
FALSE	High	Master Protein	P70255	Nuclear factor 1 C-type OS=Mus musculus GN=Nfic PE=1 SV=1	0	42.19	28	0.08	0.0466831	1.057	0.601173	880.3	832.9	862.5	880.3	907.6	811.5	853.6	832.9	10	21	8	439	48.7	8.32	44.21	10	metabolic process;regulation of biological process	nucleus	DNA binding	Pf00859, Pf03165, Pf10524	18029	ENSMUSG00000055053.17	Nfic	10						0	2	Phospho [S194]	1
FALSE	High	Master Protein	P32067	Lupus La protein homolog OS=Mus musculus GN=Ssb PE=1 SV=1	0	217.695	62	0.08	0.0467123	1.06	0.601173	22669.8	21395.1	22669.8	23899.5	22514.1	21395.1	20385.7	21914.7	33	158	32	415	47.7	9.77	465.34	33	metabolic process;transport	cytoplasm;nucleus	RNA binding	Pf00076, Pf05383, Pf08777, Pf14259	20823	ENSMUSG00000068882.13	Ssb	2	Systemic lupus erythematosus				mRNA processing	2	1		1
FALSE	High	Master Protein	Q8VDM6	Heterogeneous nuclear ribonucleoprotein U-like protein 1 OS=Mus musculus GN=Hnrnpul1 PE=1 SV=1	0	103.479	29	-0.06	0.0467159	0.96	0.601173	6680.7	6955.8	6680.7	6675.8	6856.6	6878.9	7050.3	6955.8	24	65	24	859	95.9	6.58	174.35	24	metabolic process;regulation of biological process;response to stimulus	nucleus	protein binding;RNA binding	Pf00622, Pf02037, Pf13671	232989	ENSMUSG00000040725.13	Hnrnpul1	7	Influenza A	R-MMU-72163	R-MMU-72163; R-MMU-8953854; R-MMU-72203; R-MMU-72172	mRNA Splicing - Major Pathway		5	0		1
FALSE	High	Master Protein	A0A0G2JGS4	Calcium/calmodulin-dependent protein kinase type II subunit delta OS=Mus musculus GN=Camk2d PE=1 SV=1	0	104.355	32	-0.07	0.0468342	0.953	0.601173	3988.5	4184.6	3988.5	4074.7	3950.4	4184.6	4092	4255.8	14	62	11	533	60	7.27	181.31	14	cell differentiation;cell growth;cell organization and biogenesis;cellular component movement;cellular homeostasis;metabolic process;regulation of biological process;response to stimulus;transport	cytoplasm;cytosol;endoplasmic reticulum;membrane;nucleus	catalytic activity;nucleotide binding;protein binding	Pf00069, Pf07714, Pf08332, Pf12680, Pf13474, Pf14534	108058	ENSMUSG00000053819.16	Camk2d	3					MicroRNAs in Cardiomyocyte Hypertrophy; Myometrial Relaxation and Contraction Pathways; Wnt Signaling Pathway NetPath; Calcium Regulation in the Cardiac Cell	4	3		1
FALSE	High	Master Protein	Q8C1S0	Mediator of RNA polymerase II transcription subunit 19 OS=Mus musculus GN=Med19 PE=1 SV=1	0	13.402	15	0.28	0.0469369	1.21	0.601173	169.8	140.3	157.9	170.8	169.8	140.3	135.3	155	2	3	2	244	26.2	9.88	10.03	2	metabolic process;regulation of biological process	nucleus	protein binding	Pf10278	381379	ENSMUSG00000027080.6	Med19	2		R-MMU-5334727; R-MMU-442533	R-MMU-5334727; R-MMU-442533	Mus musculus biological processes; Transcriptional Regulation of Adipocyte Differentiation in 3T3-L1 Pre-adipocytes		2	0		1
FALSE	High	Master Protein	Q9Z0P4	Paralemmin-1 OS=Mus musculus GN=Palm PE=1 SV=1	0	36.763	29	-0.08	0.0470226	0.946	0.601173	753.3	796.3	753.2	753.3	784.4	796.3	814.3	795.5	8	13	8	383	41.6	4.84	31.62	8	cell organization and biogenesis;regulation of biological process;response to stimulus	cytoplasm;membrane;nucleus	protein binding	Pf03285	18483	ENSMUSG00000035863.14	Palm	10						0	0		1
FALSE	High	Master Protein	Q9CQI7	U2 small nuclear ribonucleoprotein B'' OS=Mus musculus GN=Snrpb2 PE=1 SV=1	0	55.325	39	0.06	0.0470912	1.043	0.601173	4777.3	4579.6	4777.3	4797	4675.4	4579	4672.1	4579.6	10	36	8	225	25.3	9.72	97.25	10	metabolic process	nucleus;spliceosomal complex	protein binding;RNA binding	Pf00076, Pf13893, Pf14259	20639	ENSMUSG00000008333.12	Snrpb2	2	Spliceosome	R-MMU-72163	R-MMU-72163; R-MMU-8953854; R-MMU-72203; R-MMU-72172	mRNA Splicing - Major Pathway	mRNA processing	6	0		1
FALSE	High	Master Protein	Q9DCR2	AP-3 complex subunit sigma-1 OS=Mus musculus GN=Ap3s1 PE=1 SV=2	0	14.692	24	-0.03	0.0471051	0.978	0.601173	530.1	541.9	525.8	530.1	533.1	541.9	546.3	535.3	4	8	4	193	21.7	5.39	15.82	4	cellular component movement;transport	Golgi;membrane	transporter activity	Pf01217	11777	ENSMUSG00000024480.7	Ap3s1	18	Lysosome	R-MMU-432722	R-MMU-5653656; R-MMU-199991; R-MMU-199992; R-MMU-421837; R-MMU-432722	Golgi Associated Vesicle Biogenesis		6	0		1
FALSE	High	Master Protein	Q63961	Endoglin OS=Mus musculus GN=Eng PE=1 SV=2	0	6.908	4	-0.19	0.0471815	0.876	0.601173	296.9	338.9	296.9	284.5	318.9	326.5	349.8	338.9	2	6	2	653	70	6.2	16.63	2	cell differentiation;cell organization and biogenesis;cellular component movement;regulation of biological process;response to stimulus;transport	cell surface;membrane	catalytic activity;protein binding;receptor activity;signal transducer activity	Pf00100	13805	ENSMUSG00000026814.16	Eng	2					TGF Beta Signaling Pathway	1	0		1
FALSE	High	Master Protein	Q8R317	Ubiquilin-1 OS=Mus musculus GN=Ubqln1 PE=1 SV=1	0	104.403	39	-0.05	0.0472078	0.964	0.601173	2160	2241.5	2167.4	2095.6	2160	2241.5	2195	2288.7	16	46	12	582	61.9	4.94	165.74	16	cell communication;cell organization and biogenesis;metabolic process;regulation of biological process;response to stimulus	cytoplasm;cytosol;endoplasmic reticulum;membrane;nucleus;proteasome;vacuole	protein binding	Pf00240, Pf00627, Pf11976, Pf13881	56085	ENSMUSG00000005312.14	Ubqln1	13	Protein processing in endoplasmic reticulum					1	3		1
FALSE	High	Master Protein	P70452	Syntaxin-4 OS=Mus musculus GN=Stx4 PE=1 SV=1	0	33.867	35	-0.09	0.0473793	0.941	0.601173	881.6	936.6	881.6	856.3	902.5	936.6	995.1	927.7	7	16	7	298	34.1	6.14	39.42	7	cell organization and biogenesis;regulation of biological process;response to stimulus;transport	cell surface;cytoplasm;endosome;membrane;vacuole	enzyme regulator activity;protein binding	Pf00804, Pf05739, Pf13166	20909	ENSMUSG00000030805.14	Stx4a	7	Vasopressin-regulated water reabsorption; SNARE interactions in vesicular transport	R-MMU-421837; R-MMU-1236974; R-MMU-114516; R-MMU-449836	R-MMU-76005; R-MMU-168256; R-MMU-421837; R-MMU-983169; R-MMU-1236974; R-MMU-1236975; R-MMU-114516; R-MMU-76002; R-MMU-1280215; R-MMU-1280218; R-MMU-5653656; R-MMU-199991; R-MMU-199992; R-MMU-109582; R-MMU-449836; R-MMU-449147	Clathrin derived vesicle budding; ER-Phagosome pathway; Disinhibition of SNARE formation; Other interleukin signaling	Insulin Signaling	19	0		1
FALSE	High	Master Protein	Q99L04	Dehydrogenase/reductase SDR family member 1 OS=Mus musculus GN=Dhrs1 PE=1 SV=1	0	44.449	27	0.16	0.0475305	1.114	0.601173	786.9	706.5	808.8	739.9	786.9	681.8	731.8	706.5	7	12	7	313	34	8.35	41.8	7	metabolic process	endoplasmic reticulum;membrane;mitochondrion	catalytic activity	Pf00106, Pf08659, Pf13460, Pf13561	52585	ENSMUSG00000002332.15	Dhrs1	14						0	0		1
FALSE	High	Master Protein	Q91YI0	Argininosuccinate lyase OS=Mus musculus GN=Asl PE=1 SV=1	0	61.203	35	-0.09	0.0476693	0.936	0.601173	1020.8	1090.2	1020.8	1020.5	1022.5	1085.3	1090.2	1149.6	16	30	16	464	51.7	6.96	68.8	16	metabolic process;response to stimulus	cytoplasm;endoplasmic reticulum;membrane;nucleus	catalytic activity;protein binding	Pf00206, Pf14698	109900	ENSMUSG00000025533.15	Asl	5	Alanine, aspartate and glutamate metabolism; Metabolic pathways; Arginine biosynthesis; Biosynthesis of amino acids				Alanine and aspartate metabolism	5	0		1
FALSE	High	Master Protein	Q9Z1A1	Protein Tfg OS=Mus musculus GN=Tfg PE=1 SV=1	0	96.44	37	-0.15	0.0477759	0.904	0.601173	4033.1	4462.9	4061	4033.1	4018.9	4293.6	4658.8	4462.9	14	64	14	397	43	5.1	216.19	14	cell organization and biogenesis;regulation of biological process;response to stimulus;transport	membrane	protein binding;signal transducer activity	Pf00564, Pf08232	21787	ENSMUSG00000022757.18	Tfg	16		R-MMU-204005	R-MMU-204005; R-MMU-392499; R-MMU-199977; R-MMU-5653656; R-MMU-199991; R-MMU-948021; R-MMU-446203; R-MMU-597592	COPII (Coat Protein 2) Mediated Vesicle Transport		8	0		1
FALSE	High	Master Protein	P29533	Vascular cell adhesion protein 1 OS=Mus musculus GN=Vcam1 PE=1 SV=1	0	147.133	42	-0.1	0.0477866	0.933	0.601173	6631	7104.1	6631	6549.8	6947.1	7055.3	7307.9	7104.1	28	88	28	739	81.3	5.3	260.78	28	cellular component movement;cellular homeostasis;metabolic process;regulation of biological process;response to stimulus	cell surface;endoplasmic reticulum;endosome;Golgi;membrane	catalytic activity;protein binding	Pf00047, Pf05790, Pf06328, Pf07679, Pf07686, Pf13895, Pf13927	22329		Vcam1	3		R-MMU-198933; R-MMU-216083	R-MMU-1280218; R-MMU-168256; R-MMU-198933; R-MMU-1474244; R-MMU-216083	Immunoregulatory interactions between a Lymphoid and a non-Lymphoid cell; Integrin cell surface interactions		5	0		1
FALSE	High	Master Protein	E9Q512	Protein Trip11 OS=Mus musculus GN=Trip11 PE=1 SV=1	0	54.108	11	-0.11	0.0479267	0.927	0.601173	717.7	774.4	705.5	717.7	750.3	759.8	787.6	774.4	18	27	18	1976	226.3	5.26	40.35	18	cell differentiation;cell organization and biogenesis;metabolic process;transport	Golgi;membrane;nucleus	catalytic activity;motor activity;protein binding	Pf01576, Pf04111, Pf07888, Pf09726, Pf12128	109181	ENSMUSG00000021188.14	Trip11	12		R-MMU-5620924; R-MMU-6811438	R-MMU-5620924; R-MMU-5617833; R-MMU-5653656; R-MMU-6811442; R-MMU-199991; R-MMU-6811438; R-MMU-1852241	Intraflagellar transport; Intra-Golgi traffic		7	0		1
FALSE	High	Master Protein	Q9DCJ5	NADH dehydrogenase [ubiquinone] 1 alpha subcomplex subunit 8 OS=Mus musculus GN=Ndufa8 PE=1 SV=3	0	29.533	47	0.11	0.0479775	1.083	0.601173	1637.5	1512.5	1610.2	1637.5	1733	1499.5	1512.5	1513.6	7	13	7	172	20	8.46	28.39	7	cell organization and biogenesis;metabolic process;transport	membrane;mitochondrion	protein binding	Pf06747	68375	ENSMUSG00000026895.7	Ndufa8	2	Oxidative phosphorylation; Huntington's disease; Parkinson's disease; Non-alcoholic fatty liver disease (NAFLD); Metabolic pathways; Alzheimer's disease	R-MMU-6799198	R-MMU-1430728; R-MMU-1428517; R-MMU-611105; R-MMU-6799198; R-MMU-163200	Complex I biogenesis	Oxidative phosphorylation; Electron Transport Chain	13	0		1
FALSE	High	Master Protein	P97310	DNA replication licensing factor MCM2 OS=Mus musculus GN=Mcm2 PE=1 SV=3	0	265.24	43	0.05	0.0479865	1.039	0.601173	14306.1	13775.2	14306.1	14428.4	14116.5	13630.2	14060.6	13775.2	36	166	36	904	102	5.72	474.24	36	cell death;cell organization and biogenesis;metabolic process;response to stimulus	chromosome;cytoplasm;cytoskeleton;cytosol;nucleus	catalytic activity;DNA binding;metal ion binding;nucleotide binding;protein binding	Pf00493, Pf01078, Pf07728, Pf12619, Pf14551	17216	ENSMUSG00000002870.8	Mcm2	6	DNA replication; Cell cycle	R-MMU-69300; R-MMU-68962; R-MMU-68867; R-MMU-68949; R-MMU-68874; R-MMU-176187; R-MMU-69304	R-MMU-69002; R-MMU-453279; R-MMU-69300; R-MMU-69052; R-MMU-1640170; R-MMU-68962; R-MMU-69239; R-MMU-68867; R-MMU-69481; R-MMU-69278; R-MMU-68949; R-MMU-69242; R-MMU-68874; R-MMU-69620; R-MMU-176187; R-MMU-69306; R-MMU-69304; R-MMU-69206	Removal of licensing factors from origins; Activation of the pre-replicative complex; Assembly of the pre-replicative complex; Orc1 removal from chromatin; M/G1 Transition; Activation of ATR in response to replication stress; Regulation of DNA replication	DNA Replication; G1 to S cell cycle control	22	0	Phospho [S27; S139]	1
FALSE	High	Master Protein	Q7TMK6	Protein Hook homolog 2 OS=Mus musculus GN=Hook2 PE=1 SV=3	0	45.024	18	-0.12	0.0482698	0.919	0.601173	742.4	807.6	742.4	717.4	772.3	804	819.5	807.6	11	16	11	716	83.3	5.43	40.79	11	cell organization and biogenesis;transport	cytoplasm;cytoskeleton;cytosol	protein binding	Pf05622	170833	ENSMUSG00000052566.8	Hook2	8						0	0		1
FALSE	High	Master Protein	E9Q794	Metastasis-associated protein MTA3 OS=Mus musculus GN=Mta3 PE=1 SV=1	0	41.055	22	-0.09	0.0484046	0.938	0.601173	232.6	248	232.6	229.6	241	244.6	248	260.2	11	25	3	514	58.4	8.27	57.91	11	regulation of biological process	cytoplasm;nucleus	DNA binding;metal ion binding;protein binding	Pf00249, Pf00320, Pf01426, Pf01448	116871	ENSMUSG00000055817.17	Mta3	17						0	0		1
FALSE	High	Master Protein	Q8VBV7	COP9 signalosome complex subunit 8 OS=Mus musculus GN=Cops8 PE=1 SV=1	0	38.283	35	0.07	0.0484274	1.051	0.601173	1004.5	955.9	1004.5	1013.5	971.2	936.6	955.9	960.6	5	21	5	209	23.2	5.2	64.32	5	cell organization and biogenesis;metabolic process;regulation of biological process	cytoplasm;cytosol;nucleus	protein binding	Pf10075	108679	ENSMUSG00000034432.11	Cops8	1		R-MMU-5696394; R-MMU-8951664; R-MMU-6781823; R-MMU-8856825	R-MMU-73894; R-MMU-597592; R-MMU-5696394; R-MMU-8951664; R-MMU-5696399; R-MMU-6781827; R-MMU-392499; R-MMU-5696398; R-MMU-5653656; R-MMU-6781823; R-MMU-199991; R-MMU-8856828; R-MMU-8856825	DNA Damage Recognition in GG-NER; Neddylation; Formation of TC-NER Pre-Incision Complex; Cargo recognition for clathrin-mediated endocytosis		13	0		1
FALSE	High	Master Protein	Q4FK66	Pre-mRNA-splicing factor 38A OS=Mus musculus GN=Prpf38a PE=1 SV=1	0	23.765	16	0.16	0.0484566	1.116	0.601173	480.9	431.1	480.9	457.3	491.3	431.1	404.2	448.2	4	12	4	312	37.4	10.01	28.77	4	metabolic process	membrane;nucleus;spliceosomal complex	RNA binding	Pf03371	230596	ENSMUSG00000063800.5	Prpf38a	4	Spliceosome	R-MMU-72163	R-MMU-72163; R-MMU-8953854; R-MMU-72203; R-MMU-72172	mRNA Splicing - Major Pathway		5	0		1
FALSE	High	Master Protein	Q9D0M5	Dynein light chain 2, cytoplasmic OS=Mus musculus GN=Dynll2 PE=1 SV=1	0	36.107	52	0.06	0.04846	1.043	0.601173	917.8	880.1	917.8	935.5	901.8	875.4	880.1	883.9	5	26	3	89	10.3	7.37	98.94	5	cell organization and biogenesis;cellular component movement;regulation of biological process;transport	cytoplasm;cytoskeleton;membrane;nucleus	catalytic activity;motor activity;protein binding	Pf01221	68097	ENSMUSG00000020483.14	Dynll2	11	Vasopressin-regulated water reabsorption	R-MMU-139910; R-MMU-6807878; R-MMU-1632852; R-MMU-3371497; R-MMU-5620924; R-MMU-141444; R-MMU-2500257; R-MMU-2467813; R-MMU-6811436; R-MMU-5663220; R-MMU-2132295	R-MMU-109606; R-MMU-5617833; R-MMU-8856688; R-MMU-948021; R-MMU-168256; R-MMU-139910; R-MMU-597592; R-MMU-68886; R-MMU-69278; R-MMU-6807878; R-MMU-1632852; R-MMU-5357801; R-MMU-199977; R-MMU-392499; R-MMU-5653656; R-MMU-1280218; R-MMU-199991; R-MMU-195258; R-MMU-3371497; R-MMU-141424; R-MMU-5620924; R-MMU-1640170; R-MMU-141444; R-MMU-2500257; R-MMU-162582; R-MMU-194315; R-MMU-114452; R-MMU-246781…	Activation of BMF and translocation to mitochondria; COPI-mediated anterograde transport; Macroautophagy; HSP90 chaperone cycle for steroid hormone receptors (SHR); Intraflagellar transport; Amplification of signal from unattached kinetochores via a MAD2 inhibitory signal; Resolution of Sister Chromatid Cohesion; Separation of Sister Chromatids; COPI-independent Golgi-to-ER retrograde traffic; RH…		43	0		1
FALSE	High	Master Protein	Q9WUM3	Coronin-1B OS=Mus musculus GN=Coro1b PE=1 SV=1	0	90.733	32	-0.06	0.0486194	0.962	0.601173	7874.8	8187.6	7872	7874.8	7939.9	8148.4	8187.6	8442.6	16	60	16	484	53.9	5.78	188.46	16	cell organization and biogenesis;cellular component movement;regulation of biological process;response to stimulus	cytoplasm;cytoskeleton;cytosol;membrane	protein binding	Pf00400, Pf08953, Pf08954	23789	ENSMUSG00000024835.14; ENSMUSG00000097771.7	Coro1b	19; CHR_MG153_PATCH						0	0		1
FALSE	High	Master Protein	Q7TNV0	Protein DEK OS=Mus musculus GN=Dek PE=1 SV=1	0	91.751	32	0.06	0.0488961	1.044	0.601173	6972.1	6677	6850.5	6972.1	7262.7	6425.2	6697.8	6677	16	58	16	380	43.1	6.86	156.46	16	cell organization and biogenesis;regulation of biological process	nucleus	DNA binding;protein binding;RNA binding	Pf02037, Pf08766	110052	ENSMUSG00000021377.14	Dek	13		R-MMU-8864260; R-MMU-5250924	R-MMU-5250913; R-MMU-212165; R-MMU-212436; R-MMU-8864260; R-MMU-73857; R-MMU-74160; R-MMU-5250924	Transcriptional regulation by the AP-2 (TFAP2) family of transcription factors; B-WICH complex positively regulates rRNA expression		7	0		1
FALSE	High	Master Protein	Q9D5V6	Synapse-associated protein 1 OS=Mus musculus GN=Syap1 PE=1 SV=1	0	10.341	6	-0.12	0.0488989	0.922	0.601173	157.7	171	156.7	158.9	157.7	165.7	171	177.6	2	3	2	365	41.3	4.54	8.53	2		cytosol;Golgi;nucleus		Pf03909	67043	ENSMUSG00000031357.3	Syap1	X						0	0		1
FALSE	High	Master Protein	Q3TGF2	Protein FAM107B OS=Mus musculus GN=Fam107b PE=1 SV=2	0	49.3	43	-0.08	0.0494969	0.946	0.601173	2053.7	2171.7	1989.1	2053.7	2075.3	2171.7	2122.1	2269.6	8	31	8	131	15.6	8.31	85.73	8				Pf06625	66540	ENSMUSG00000026655.14	Fam107b	2						0	0		1
FALSE	Low	Master Protein	E9Q4D5	GTP-binding protein REM 2 OS=Mus musculus GN=Rem2 PE=1 SV=1	0.058	1.366	2	-0.17	0.0495367	0.887	0.601173	79.2	89.2	79.2	74.1	83.1	87.2	91.3	89.2	1	1	1	341	37.4	7.39	1.8	1	regulation of biological process;response to stimulus	membrane	catalytic activity;nucleotide binding	Pf00071, Pf08477	140743	ENSMUSG00000022176.11	Rem2	14						0	0		1
FALSE	High	Master Protein	A3KGL9	Non-histone chromosomal protein HMG-17 OS=Mus musculus GN=Hmgn2 PE=1 SV=1	0	67.479	56	0.21	0.049629	1.157	0.601173	9441.7	8159.4	8586.5	9615.6	9441.7	8232.6	7851.1	8159.4	8	41	8	96	9.7	9.73	141.51	8	regulation of biological process	chromosome;nucleus	DNA binding;protein binding		15331	ENSMUSG00000003038.15	Hmgn2	4						0	0		1
FALSE	High	Master Protein	Q9CQE8	UPF0568 protein C14orf166 homolog OS=Mus musculus PE=1 SV=1	0	112.337	69	-0.03	0.0497527	0.981	0.601173	5573.3	5681.5	5605.3	5495.7	5573.3	5681.5	5633.8	5749.9	14	78	14	244	28.1	6.89	222.94	14	metabolic process;regulation of biological process	cytoplasm;cytoskeleton;cytosol;nucleus	protein binding;RNA binding	Pf10036	68045	ENSMUSG00000021807.5	2700060E02Rik; Rtraf	14						0	0		1
FALSE	High	Master Protein	E9QAF9	Protein TANC1 OS=Mus musculus GN=Tanc1 PE=1 SV=1	0	18.313	3	-0.34	0.049759	0.788	0.601173	98.4	124.9	98.4	93.1	110.9	122.3	124.9	126.2	3	6	3	1849	199.9	8.32	18	3	cell organization and biogenesis;response to stimulus	membrane	protein binding	Pf00023, Pf12796, Pf13414, Pf13424, Pf13432, Pf13606, Pf13637, Pf13857	66860	ENSMUSG00000035168.16	Tanc1	2						0	0		1
FALSE	High	Master Protein	P61924	Coatomer subunit zeta-1 OS=Mus musculus GN=Copz1 PE=1 SV=1	0	50.703	36	-0.04	0.0499693	0.97	0.601173	1972.5	2032.6	1970.3	1985.9	1972.5	2032.6	2010.4	2064.3	6	34	6	177	20.2	4.81	154.54	6	transport	cytoplasm;Golgi;membrane		Pf01217	56447	ENSMUSG00000060992.8	Copz1	15		R-MMU-6807878; R-MMU-6811434	R-MMU-6807878; R-MMU-6811434; R-MMU-392499; R-MMU-199977; R-MMU-6811442; R-MMU-5653656; R-MMU-8856688; R-MMU-199991; R-MMU-948021; R-MMU-446203; R-MMU-597592	COPI-mediated anterograde transport; COPI-dependent Golgi-to-ER retrograde traffic		11	0		1
FALSE	High	Master Protein	Q3UH06	Ras-responsive element-binding protein 1 OS=Mus musculus GN=Rreb1 PE=1 SV=2	0.001	5.357	2	-0.41	0.0500671	0.754	0.601173	10.3	13.6	10	11.6	10.3	12	13.6	15.3	2	4	2	1700	184	6.73	6.9	2	development;metabolic process;regulation of biological process;response to stimulus	nucleus	DNA binding;metal ion binding	Pf00096, Pf09770, Pf13465	68750		Rreb1	13						0	0		1
FALSE	High	Master Protein	Q924T7	E3 ubiquitin-protein ligase RNF31 OS=Mus musculus GN=Rnf31 PE=1 SV=2	0	7.661	4	-0.15	0.0501571	0.904	0.601173	150.9	167	152.2	148.3	150.9	172	167	158.1	3	4	3	1066	119.2	6.52	7.25	3	metabolic process;regulation of biological process;response to stimulus	cytoplasm;cytosol	catalytic activity;metal ion binding;protein binding	Pf01485, Pf09409	268749	ENSMUSG00000047098.17	Rnf31	14	NOD-like receptor signaling pathway	R-MMU-5357956; R-MMU-5357905	R-MMU-73887; R-MMU-75893; R-MMU-162582; R-MMU-5357956; R-MMU-5357905	TNFR1-induced NFkappaB signaling pathway; Regulation of TNFR1 signaling		6	0		1
FALSE	High	Master Protein	O70310	Glycylpeptide N-tetradecanoyltransferase 1 OS=Mus musculus GN=Nmt1 PE=1 SV=1	0	105.19	42	0.07	0.0502909	1.052	0.601173	9323.4	8862.7	9370.8	9323.4	9295.3	8862.7	8607.2	9013.1	19	71	15	496	56.9	8	202.94	19	metabolic process	cytoplasm;cytosol;membrane	catalytic activity	Pf01233, Pf02799	18107	ENSMUSG00000020936.8	Nmt1	11		R-MMU-2514859; R-MMU-75108; R-MMU-372790	R-MMU-2514859; R-MMU-5357801; R-MMU-109606; R-MMU-2187338; R-MMU-109581; R-MMU-162582; R-MMU-2514856; R-MMU-75108; R-MMU-372790	Inactivation, recovery and regulation of the phototransduction cascade; Activation, myristolyation of BID and translocation to mitochondria; Signaling by GPCR		9	5		1
FALSE	High	Master Protein	Q05769	Prostaglandin G/H synthase 2 OS=Mus musculus GN=Ptgs2 PE=1 SV=1	0	10.644	7	-0.06	0.0503421	0.962	0.601173	368.7	383.4	368.7	356.7	373.1	378.7	383.4	389.6	3	6	3	604	69	7.37	18.15	3	cell differentiation;defense response;metabolic process;regulation of biological process;response to stimulus	cytoplasm;endoplasmic reticulum;membrane;nucleus	antioxidant activity;catalytic activity;metal ion binding;protein binding	Pf00008, Pf03098	19225	ENSMUSG00000032487.8	Ptgs2	1	Small cell lung cancer; Ovarian steroidogenesis; Arachidonic acid metabolism; VEGF signaling pathway; MicroRNAs in cancer; Leishmaniasis; Pathways in cancer; Oxytocin signaling pathway; Metabolic pathways; Serotonergic synapse; TNF signaling pathway; Chemical carcinogenesis; Regulation of lipolysis in adipocytes; NF-kappa B signaling pathway; Retrograde endocannabinoid signaling	R-MMU-2142770; R-MMU-197264; R-MMU-2162123	R-MMU-1430728; R-MMU-556833; R-MMU-196807; R-MMU-2142770; R-MMU-197264; R-MMU-196854; R-MMU-196849; R-MMU-2162123; R-MMU-2142753; R-MMU-8978868	Synthesis of 15-eicosatetraenoic acid derivatives; Nicotinamide salvaging; Synthesis of Prostaglandins (PG) and Thromboxanes (TX)	Eicosanoid Synthesis; Prostaglandin Synthesis and Regulation	27	0		1
FALSE	High	Master Protein	O54879	High mobility group protein B3 OS=Mus musculus GN=Hmgb3 PE=1 SV=3	0	64.495	54	0.09	0.0503523	1.061	0.601173	2805.3	2644.1	2805.3	2890.3	2708.9	2644.1	2537.7	2667.9	11	41	9	200	23	8.37	105.08	11	defense response;metabolic process;regulation of biological process;response to stimulus	chromosome;cytoplasm;nucleus	DNA binding;RNA binding	Pf00505, Pf09011	15354	ENSMUSG00000015217.11	Hmgb3	X						0	0		1
FALSE	High	Master Protein	Q9JKA5	Cell surface A33 antigen OS=Mus musculus GN=Gpa33 PE=2 SV=2	0	29.368	22	-0.13	0.0503995	0.912	0.601173	1741.9	1909	1724.2	1741.9	1839.7	1909	2090.8	1908.8	6	22	6	319	35.7	5.6	50.17	6		membrane	protein binding	Pf00047, Pf07679, Pf07686, Pf13895, Pf13927	59290		Gpa33	1						0	0		1
FALSE	High	Master Protein	Q8VIM9	Immunity-related GTPase family Q protein OS=Mus musculus GN=Irgq PE=1 SV=1	0	21.35	11	-0.04	0.0504448	0.973	0.601173	730.7	750.6	714.4	730.7	733	750.6	760.2	738.5	5	11	5	583	59.3	4.83	22.27	5			nucleotide binding		210146	ENSMUSG00000041037.8	Irgq	7						0	0		1
FALSE	High	Master Protein	Q8BGR9	Ubiquitin-like domain-containing CTD phosphatase 1 OS=Mus musculus GN=Ublcp1 PE=1 SV=1	0	18.643	23	0.05	0.0506702	1.037	0.601173	570.6	550.1	589.3	570.6	566.3	559.2	535.6	550.1	6	14	6	318	36.8	6.46	27.75	6	metabolic process	nucleus	catalytic activity;protein binding	Pf00240, Pf03031	79560	ENSMUSG00000041231.15	Ublcp1	11						0	0		1
FALSE	High	Master Protein	P62313	U6 snRNA-associated Sm-like protein LSm6 OS=Mus musculus GN=Lsm6 PE=1 SV=1	0	12.253	55	-0.07	0.0506818	0.953	0.601173	1117.2	1172.4	1112.9	1117.2	1140.4	1172.4	1158.4	1214.5	5	10	5	80	9.1	9.58	21.43	5	metabolic process	cytoplasm;nucleus;spliceosomal complex	protein binding;RNA binding	Pf01423	78651	ENSMUSG00000031683.16	Lsm6	8	Spliceosome; RNA degradation	R-MMU-72163; R-MMU-430039	R-MMU-72163; R-MMU-429914; R-MMU-8953854; R-MMU-72203; R-MMU-72172; R-MMU-430039	mRNA Splicing - Major Pathway; mRNA decay by 5' to 3' exoribonuclease		8	0		1
FALSE	High	Master Protein	Q8R502	Volume-regulated anion channel subunit LRRC8C OS=Mus musculus GN=Lrrc8c PE=1 SV=1	0	71.787	24	-0.06	0.050726	0.958	0.601173	1229.2	1283	1232.9	1174.6	1229.2	1299	1283	1263.3	16	34	16	803	92.3	7.81	70.45	16	cell differentiation;regulation of biological process;response to stimulus;transport	cytoplasm;endoplasmic reticulum;membrane	protein binding;transporter activity	Pf12534, Pf12799, Pf13855	100604	ENSMUSG00000054720.12	Lrrc8c	5		R-MMU-5223345	R-MMU-382551; R-MMU-5223345	Miscellaneous transport and binding events		2	0		1
FALSE	High	Master Protein	Q91VW3	SH3 domain-binding glutamic acid-rich-like protein 3 OS=Mus musculus GN=Sh3bgrl3 PE=1 SV=1	0	27.454	48	-0.04	0.0511084	0.975	0.601173	2214.6	2270.7	2243.5	2178.1	2214.6	2262.3	2270.7	2320.7	5	16	5	93	10.5	5.14	49.46	5	cellular homeostasis;metabolic process;regulation of biological process	cytoplasm;nucleus	catalytic activity	Pf00462, Pf04908	73723	ENSMUSG00000028843.8	Sh3bgrl3	4						0	0		1
FALSE	High	Master Protein	Q8BTU1	Cilia- and flagella-associated protein 20 OS=Mus musculus GN=Cfap20 PE=1 SV=1	0	16.599	17	0.11	0.0512499	1.083	0.601173	645.7	596.4	618.2	665.7	645.7	578.3	596.4	612.3	3	11	3	193	22.7	9.76	31.33	3	cell organization and biogenesis;metabolic process;regulation of biological process	cytoplasm;cytoskeleton;nucleus	RNA binding	Pf05018	14894	ENSMUSG00000031796.7	Gtl3; Cfap20	8						0	0		1
FALSE	High	Master Protein	A2AWT7	Nucleolar transcription factor 1 OS=Mus musculus GN=Ubtf PE=1 SV=1	0	110.834	35	0.07	0.0512742	1.048	0.601173	7563.1	7213.9	7563.1	7507.7	7876.5	7172.4	7294.1	7213.9	29	98	29	752	88.3	9.89	218.89	29	metabolic process;regulation of biological process	nucleus	DNA binding;protein binding;RNA binding	Pf00505, Pf09011, Pf14887	21429	ENSMUSG00000020923.17	Ubtf	11		R-MMU-73772; R-MMU-73728; R-MMU-73777; R-MMU-73863; R-MMU-73762	R-MMU-73772; R-MMU-73864; R-MMU-73728; R-MMU-73777; R-MMU-73854; R-MMU-73863; R-MMU-74160; R-MMU-73762	RNA Polymerase I Promoter Escape; RNA Polymerase I Promoter Opening; RNA Polymerase I Chain Elongation; RNA Polymerase I Transcription Termination; RNA Polymerase I Transcription Initiation		8	0		1
FALSE	High	Master Protein	Q9CX56	26S proteasome non-ATPase regulatory subunit 8 OS=Mus musculus GN=Psmd8 PE=1 SV=2	0	62.871	34	-0.06	0.0514237	0.958	0.601173	3676.3	3838.6	3676.3	3758.1	3626.8	3854.6	3809.6	3838.6	15	47	15	353	39.9	9.58	108.99	15	cell organization and biogenesis;metabolic process;regulation of biological process	cytosol;nucleus;proteasome		Pf03399, Pf10075	57296	ENSMUSG00000030591.17	Psmd8	7	Proteasome; Epstein-Barr virus infection	R-MMU-8852276; R-MMU-68827; R-MMU-69601; R-MMU-8939236; R-MMU-195253; R-MMU-349425; R-MMU-5689603; R-MMU-5687128; R-MMU-174113; R-MMU-69017; R-MMU-2467813; R-MMU-187577; R-MMU-5610785; R-MMU-5689880; R-MMU-350562; R-MMU-1169091; R-MMU-2871837; R-MMU-5610780; R-MMU-174184; R-MMU-5358346; R-MMU-202424; R-MMU-174084; R-MMU-5658442; R-MMU-446652; R-MMU-4608870; R-MMU-69481; R-MMU-174178; R-MMU-894875…	R-MMU-69202; R-MMU-69002; R-MMU-8852276; R-MMU-68827; R-MMU-69601; R-MMU-8939236; R-MMU-1280215; R-MMU-69610; R-MMU-195253; R-MMU-69541; R-MMU-392499; R-MMU-1280218; R-MMU-349425; R-MMU-5689603; R-MMU-5687128; R-MMU-2262749; R-MMU-174113; R-MMU-5673001; R-MMU-69017; R-MMU-1640170; R-MMU-2467813; R-MMU-187577; R-MMU-5610785; R-MMU-5610787; R-MMU-5689880; R-MMU-2262752; R-MMU-350562; R-MMU-8878171;…	The role of GTSE1 in G2/M progression after G2 checkpoint; CDT1 association with the CDC6:ORC:origin complex; Ubiquitin Mediated Degradation of Phosphorylated Cdc25A; RUNX1 regulates transcription of genes involved in differentiation of HSCs; Degradation of beta-catenin by the destruction complex; Autodegradation of the E3 ubiquitin ligase COP1; UCH proteinases; MAPK6/MAPK4 signaling; SCF-beta-Tr…	Proteasome Degradation	128	0		1
FALSE	High	Master Protein	P19182	Interferon-related developmental regulator 1 OS=Mus musculus GN=Ifrd1 PE=1 SV=2	0	40.142	24	0.08	0.0516129	1.057	0.601756	1701.4	1610.3	1752.9	1686.3	1701.4	1561	1610.3	1660.2	9	23	9	449	49.9	7.18	60.34	9	cell differentiation;development;regulation of biological process	cytoplasm;nucleus	protein binding	Pf04836, Pf05004	15982	ENSMUSG00000001627.11	Ifrd1	12					Hypertrophy Model	1	0		1
FALSE	High	Master Protein	P43276	Histone H1.5 OS=Mus musculus GN=Hist1h1b PE=1 SV=2	0	102.293	38	0.42	0.0516236	1.34	0.601756	7646.7	5708.2	6619.9	7813.7	7646.7	5708.2	5372.8	6605.4	15	76	11	223	22.6	10.92	205.75	15	cell organization and biogenesis	chromosome;nucleus	DNA binding;protein binding	Pf00538	56702	ENSMUSG00000058773.2	Hist1h1b	13						0	0		1
FALSE	High	Master Protein	Q7TMY4	THO complex subunit 7 homolog OS=Mus musculus GN=Thoc7 PE=1 SV=2	0	11.93	15	0.12	0.0517385	1.088	0.601783	442.4	406.6	442.4	424	450.4	406.6	423.6	400	3	6	3	204	23.7	5.67	13.85	3	metabolic process;transport	cytoplasm;cytosol;nucleus	protein binding;RNA binding	Pf05615	66231	ENSMUSG00000053453.8	Thoc7	14	RNA transport	R-MMU-72187; R-MMU-109688; R-MMU-159236	R-MMU-72187; R-MMU-73856; R-MMU-73857; R-MMU-8953854; R-MMU-74160; R-MMU-109688; R-MMU-72203; R-MMU-159236; R-MMU-72202	mRNA 3'-end processing; Cleavage of Growing Transcript in the Termination Region ; Transport of Mature mRNA derived from an Intron-Containing Transcript		10	0		1
FALSE	High	Master Protein	Q61584	Fragile X mental retardation syndrome-related protein 1 OS=Mus musculus GN=Fxr1 PE=1 SV=2	0	184.185	36	0.05	0.0521526	1.033	0.604445	9370.5	9075.4	9360.4	9370.5	9439.9	9075.4	9264.9	9039.5	28	106	3	677	76.2	6.98	288.37	28	cell differentiation;development;regulation of biological process	cytoplasm;cytosol;membrane;nucleus	protein binding;RNA binding	Pf00013, Pf05641, Pf12235, Pf13014	14359	ENSMUSG00000027680.15	Fxr1	3	RNA transport				mRNA processing	2	25		1
FALSE	High	Master Protein	P46935	E3 ubiquitin-protein ligase NEDD4 OS=Mus musculus GN=Nedd4 PE=1 SV=3	0	184.419	43	-0.01	0.0521952	0.993	0.604445	7098.1	7151.7	7103.2	7098.1	7082.4	7131.7	7151.7	7190.3	34	113	28	887	102.6	5.26	286.03	34	cell organization and biogenesis;metabolic process;regulation of biological process;response to stimulus;transport	chromosome;cytoplasm;cytosol;Golgi;membrane	catalytic activity;protein binding	Pf00168, Pf00397, Pf00632	17999	ENSMUSG00000032216.14	Nedd4	9	Epstein-Barr virus infection; Ubiquitin mediated proteolysis; Endocytosis	R-MMU-1253288; R-MMU-1169408; R-MMU-8948751	R-MMU-1253288; R-MMU-1257604; R-MMU-168256; R-MMU-162582; R-MMU-913531; R-MMU-1169410; R-MMU-9006925; R-MMU-9006934; R-MMU-1280215; R-MMU-1169408; R-MMU-8948751; R-MMU-6807070; R-MMU-1236394	Downregulation of ERBB4 signaling; ISG15 antiviral mechanism; Regulation of PTEN stability and activity	Proteasome Degradation	17	6		1
FALSE	High	Master Protein	A8Y5K6	Eukaryotic translation initiation factor 4E transporter OS=Mus musculus GN=Eif4enif1 PE=1 SV=2	0	7.138	3	-0.08	0.052413	0.944	0.604455	253.3	268.3	253.3	244.6	260.6	264.3	268.3	275.4	2	5	2	808	87.8	6.93	13.35	2	regulation of biological process;transport	cytoplasm;cytosol;membrane;nucleus	protein binding;RNA binding	Pf10477	74203	ENSMUSG00000020454.17	Eif4enif1	11						0	0		1
FALSE	High	Master Protein	A0A087WNZ7	E3 ubiquitin-protein ligase TRIP12 OS=Mus musculus GN=Trip12 PE=1 SV=1	0	93.483	15	0.07	0.0527323	1.051	0.605507	1574.1	1498.3	1574.1	1575.9	1528	1493.7	1509	1498.3	23	48	23	1992	220.5	8.44	98.16	23	metabolic process		catalytic activity	Pf00632, Pf02825		ENSMUSG00000026219.14		1						0	0		1
FALSE	High	Master Protein	Q8K3K8	Optineurin OS=Mus musculus GN=Optn PE=1 SV=1	0	21.872	9	-0.13	0.0527365	0.911	0.605507	312.3	342.6	326.1	307.5	312.3	327	352	342.6	5	7	5	584	67	5.26	19.69	5	cell organization and biogenesis;defense response;metabolic process;regulation of biological process;response to stimulus;transport	cytoplasm;cytosol;endosome;Golgi;nucleus;vacuole	metal ion binding;protein binding	Pf05557, Pf07888, Pf11577	71648	ENSMUSG00000026672.11	Optn	2		R-MMU-2565942; R-MMU-8854214	R-MMU-69278; R-MMU-5653656; R-MMU-1640170; R-MMU-2565942; R-MMU-69275; R-MMU-199991; R-MMU-453274; R-MMU-8854214; R-MMU-9007101	Regulation of PLK1 Activity at G2/M Transition; TBC/RABGAPs		9	0		1
FALSE	High	Master Protein	Q03958	Prefoldin subunit 6 OS=Mus musculus GN=Pfdn6 PE=1 SV=1	0	43.978	56	-0.05	0.053077	0.969	0.605507	1834	1892.9	1846.4	1834	1777.9	1914.9	1892.9	1889.3	6	35	6	127	14.4	8.88	128.61	6	cell organization and biogenesis;metabolic process	cytoplasm;nucleus	catalytic activity;protein binding	Pf01920, Pf15499	14976	ENSMUSG00000024309.14	H2-Ke2; Pfdn6	17						0	0		1
FALSE	High	Master Protein	Q3U5C8	Rho guanine nucleotide exchange factor 16 OS=Mus musculus GN=Arhgef16 PE=1 SV=3	0.002	4.049	2	-0.34	0.0538084	0.789	0.605507	129	163.6	143.5	129	127.6	172.1	163.6	144.4	2	2	2	713	80.3	7.49	2.03	2	cellular component movement;regulation of biological process;response to stimulus	cytoplasm	protein binding	Pf00018, Pf00169, Pf00621, Pf07653, Pf14604	230972	ENSMUSG00000029032.12	Arhgef16	4		R-MMU-416482; R-MMU-193648; R-MMU-166520; R-MMU-194840	R-MMU-9006934; R-MMU-193704; R-MMU-416482; R-MMU-193648; R-MMU-166520; R-MMU-194840; R-MMU-194315; R-MMU-162582; R-MMU-204998; R-MMU-388396; R-MMU-372790	G alpha (12/13) signalling events; NRAGE signals death through JNK; Signalling by NGF; Rho GTPase cycle		11	0		1
FALSE	High	Master Protein	Q80ZP8	Armet protein OS=Mus musculus GN=Manf PE=1 SV=1	0	98.238	58	-0.08	0.0538235	0.943	0.605507	6958.8	7377.1	6958.8	6899.8	7130.9	7377.1	7451.9	7137.6	16	90	16	165	19	8.13	252.49	16	cell differentiation;cell organization and biogenesis;response to stimulus	endoplasmic reticulum;extracellular;nucleus	protein binding;RNA binding	Pf10208	74840	ENSMUSG00000032575.16	Manf	9						0	0		1
FALSE	High	Master Protein	Z4YNA3	MAU2 chromatid cohesion factor homolog OS=Mus musculus GN=Mau2 PE=1 SV=1	0.005	3.158	2	0.16	0.0543031	1.12	0.605507	137.1	122.4	138	131.6	137.1	121	130.8	122.4	1	1	1	619	69.4	7.25	3.38	1	cell organization and biogenesis	chromosome	protein binding	Pf10345, Pf13414, Pf13424		ENSMUSG00000031858.16		8						0	0		1
FALSE	High	Master Protein	A0A0G2JEX1	Nexilin OS=Mus musculus GN=Nexn PE=1 SV=1	0	12.025	5	-0.11	0.054363	0.929	0.605507	303.5	326.8	315.7	295.4	303.5	319.3	331.2	326.8	4	9	4	671	80	5.22	18.32	4	regulation of biological process	cytoplasm;cytoskeleton	protein binding;structural molecule activity	Pf00047, Pf07679, Pf13895	68810	ENSMUSG00000039103.12	Nexn	3						0	0		1
FALSE	High	Master Protein	Q3U687	Protein Ifit1bl2 OS=Mus musculus GN=Ifit1bl2 PE=1 SV=1	0.001	5.222	5	-0.45	0.0545669	0.733	0.605507	107.8	147	107	107.8	111.3	147	167.9	129	2	5	1	466	54	6.87	8.85	2	defense response;response to stimulus	cytoplasm;cytosol	protein binding;RNA binding	Pf13414, Pf13424, Pf13432	112419	ENSMUSG00000067297.4	2010002M12Rik; Ifit1bl2	19						0	0		1
FALSE	High	Master Protein	P13020	Gelsolin OS=Mus musculus GN=Gsn PE=1 SV=3	0	145.748	35	-0.05	0.0545746	0.964	0.605507	16346.6	16960.6	16734.7	16346.6	16066.7	16960.6	16953.8	17273.5	28	120	21	780	85.9	6.18	313.65	28	cell death;cell organization and biogenesis;metabolic process;regulation of biological process;response to stimulus;transport	cytoplasm;cytoskeleton;cytosol;extracellular;membrane;nucleus	metal ion binding;protein binding	Pf00626	227753	ENSMUSG00000026879.14	Gsn	2	Fc gamma R-mediated phagocytosis; Viral carcinogenesis; Regulation of actin cytoskeleton	R-MMU-6798695; R-MMU-264870	R-MMU-5357801; R-MMU-111465; R-MMU-6798695; R-MMU-168256; R-MMU-109581; R-MMU-75153; R-MMU-264870; R-MMU-168249	Neutrophil degranulation; Caspase-mediated cleavage of cytoskeletal proteins	Regulation of Actin Cytoskeleton	12	7		1
FALSE	High	Master Protein	P49717	DNA replication licensing factor MCM4 OS=Mus musculus GN=Mcm4 PE=1 SV=1	0	234.849	47	0.05	0.0546796	1.037	0.605507	10717.5	10339.9	10751.6	10717.5	10562.6	10332.8	10563.8	10339.9	37	143	36	862	96.7	7.2	378.04	37	metabolic process	membrane;nucleus	catalytic activity;DNA binding;nucleotide binding;protein binding	Pf00493, Pf07728, Pf14551	17217	ENSMUSG00000022673.4	Mcm4	16	DNA replication; Cell cycle	R-MMU-69300; R-MMU-68962; R-MMU-68867; R-MMU-68949; R-MMU-68874; R-MMU-176187; R-MMU-69304	R-MMU-69002; R-MMU-453279; R-MMU-69300; R-MMU-69052; R-MMU-1640170; R-MMU-68962; R-MMU-69239; R-MMU-68867; R-MMU-69481; R-MMU-69278; R-MMU-68949; R-MMU-69242; R-MMU-68874; R-MMU-69620; R-MMU-176187; R-MMU-69306; R-MMU-69304; R-MMU-69206	Removal of licensing factors from origins; Activation of the pre-replicative complex; Assembly of the pre-replicative complex; Orc1 removal from chromatin; M/G1 Transition; Activation of ATR in response to replication stress; Regulation of DNA replication	DNA Replication; G1 to S cell cycle control	22	1		1
FALSE	High	Master Protein	Q9JMB0	G kinase-anchoring protein 1 OS=Mus musculus GN=Gkap1 PE=1 SV=1	0	6.652	3	0.16	0.0546871	1.117	0.605507	74.2	66.4	74.2	80.9	71.9	65.1	66.4	68.2	1	1	1	366	41.7	8.82	3.99	1	regulation of biological process;response to stimulus	Golgi	protein binding		56278	ENSMUSG00000021552.6	Gkap1	13						0	0		1
FALSE	High	Master Protein	Q8K3X4	Interferon regulatory factor 2-binding protein-like OS=Mus musculus GN=Irf2bpl PE=1 SV=1	0	59.39	20	-0.04	0.0549809	0.971	0.605507	2837.6	2923	2837.6	2866	2823.9	2881.4	2963	2923	11	41	9	775	80.5	8.24	119.82	11	regulation of biological process	nucleus	metal ion binding	Pf11261	238330	ENSMUSG00000034168.6	Irf2bpl	12						0	2		1
FALSE	High	Master Protein	Q8K2V6	Importin-11 OS=Mus musculus GN=Ipo11 PE=1 SV=1	0	37.445	11	0.08	0.0550053	1.056	0.605507	668.9	633.4	668.9	662.3	693.6	616.6	633.4	654.9	8	18	8	975	112.3	5.26	49.55	8	transport	cytoplasm;cytosol;nucleus	protein binding;transporter activity	Pf03810	76582	ENSMUSG00000042590.16	Ipo11	13						0	0		1
FALSE	Low	Master Protein	E9Q309	Protein Cep350 OS=Mus musculus GN=Cep350 PE=1 SV=1	0.053	1.415	0	-0.7	0.0551519	0.616	0.605507	11.1	18	12	11.1	10.1	18	26.3	15.7	1	1	1	3095	346.2	6.35	0	1	cell organization and biogenesis	cytoplasm;cytoskeleton;membrane;nucleus	protein binding	Pf01302	74081	ENSMUSG00000033671.18	Cep350	1						0	0		1
FALSE	High	Master Protein	G3UWX9	SMT3 suppressor of mif two 3 homolog 3 (Yeast), isoform CRA_b OS=Mus musculus GN=Sumo3 PE=1 SV=1	0	20.683	26	-0.05	0.0553013	0.965	0.605507	3191.6	3308	3191.6	3268.5	3176.2	3308	3276	3367.3	3	22	2	96	10.7	8.97	66.31	3	metabolic process;regulation of biological process	cytoplasm;nucleus	catalytic activity;protein binding	Pf00240, Pf11976	20610	ENSMUSG00000020265.16	Sumo3	10					Exercise-induced Circadian Regulation; Exercise-induced Circadian Regulation	2	1		1
FALSE	High	Master Protein	Q811S7	Upstream-binding protein 1 OS=Mus musculus GN=Ubp1 PE=1 SV=1	0	11.668	8	0.27	0.0553961	1.207	0.605507	12.9	10.7	12.9	11.7	14	10.2	11.5	10.7	3	3	3	540	60.2	6.27	3.7	3	metabolic process;regulation of biological process	cytosol;nucleus	DNA binding	Pf04516	22221	ENSMUSG00000009741.15	Ubp1	9						0	0		1
FALSE	High	Master Protein	Q8BVG4	Dipeptidyl peptidase 9 OS=Mus musculus GN=Dpp9 PE=1 SV=2	0	9.81	5	0.22	0.055466	1.166	0.605507	35.5	30.5	33.1	37.4	35.5	32.6	30.5	28	3	5	3	862	97.9	6.65	7.37	3	metabolic process	cytoplasm;cytosol	catalytic activity;protein binding	Pf00326, Pf00930, Pf02129, Pf12695, Pf12697	224897	ENSMUSG00000001229.7	Dpp9	17					Lung fibrosis	1	0		1
FALSE	High	Master Protein	P81117	Nucleobindin-2 OS=Mus musculus GN=Nucb2 PE=1 SV=2	0	47.542	30	-0.08	0.0554696	0.943	0.605507	1013.6	1074.7	1042.9	979.4	1013.6	1074.7	1118.5	1054.2	9	34	9	420	50.3	5.15	92.86	9	cellular homeostasis;metabolic process;regulation of biological process	cytoplasm;endoplasmic reticulum;extracellular;Golgi;membrane;nucleus	DNA binding;metal ion binding;protein binding	Pf13499	53322	ENSMUSG00000030659.14	Nucb2	7						0	0		1
FALSE	High	Master Protein	P68369	Tubulin alpha-1A chain OS=Mus musculus GN=Tuba1a PE=1 SV=1	0	382.634	73	-0.14	0.0556811	0.909	0.605507	1334.1	1466.9	1334.1	1384.3	1325.7	1466.9	1402.1	1524.7	28	412	3	451	50.1	5.06	1331.1	28	cell organization and biogenesis	cytoplasm;cytoskeleton;endosome;membrane;nucleus	catalytic activity;nucleotide binding;protein binding;structural molecule activity	Pf00091, Pf03953	22142	ENSMUSG00000072235.5	Tuba1a	15	Gap junction; Apoptosis; Phagosome	R-MMU-5620912; R-MMU-5620924; R-MMU-5632684; R-MMU-8854518; R-MMU-380259; R-MMU-380270; R-MMU-5610787; R-MMU-2565942; R-MMU-380320	R-MMU-5620912; R-MMU-5620924; R-MMU-5632684; R-MMU-5617833; R-MMU-1640170; R-MMU-380287; R-MMU-68877; R-MMU-162582; R-MMU-5358351; R-MMU-8854518; R-MMU-380284; R-MMU-68886; R-MMU-380259; R-MMU-380270; R-MMU-69278; R-MMU-5610787; R-MMU-2565942; R-MMU-69275; R-MMU-380320; R-MMU-453274; R-MMU-1852241	Anchoring of the basal body to the plasma membrane; Intraflagellar transport; Hedgehog 'on' state; AURKA Activation by TPX2; Loss of Nlp from mitotic centrosomes; Recruitment of mitotic centrosome proteins and complexes; Hedgehog 'off' state; Regulation of PLK1 Activity at G2/M Transition; Recruitment of NuMA to mitotic centrosomes		24	2		1
FALSE	High	Master Protein	Q9CYX7	RRP15-like protein OS=Mus musculus GN=Rrp15 PE=1 SV=2	0	44.237	36	0.14	0.0559349	1.105	0.605507	3987.6	3609.1	3987.6	3917.6	4141.9	3550.3	3867.8	3609.1	12	25	12	281	31	8.76	61.5	12	metabolic process			Pf07890	67223	ENSMUSG00000001305.5	Rrp15	1						0	0	Phospho [S265]	1
FALSE	High	Master Protein	P10711	Transcription elongation factor A protein 1 OS=Mus musculus GN=Tcea1 PE=1 SV=2	0	217.262	68	0.07	0.0559684	1.049	0.605507	17172.2	16369.9	17172.2	17620	16775.8	16369.9	15743.6	16600.1	26	142	26	301	33.9	8.38	460.04	26	cell differentiation;metabolic process;regulation of biological process	nucleus	DNA binding;metal ion binding;protein binding	Pf01096, Pf07500, Pf08711	21399	ENSMUSG00000033813.15	Tcea1	1		R-MMU-6782135; R-MMU-674695; R-MMU-6796648; R-MMU-112382; R-MMU-6781823; R-MMU-6782210	R-MMU-6782135; R-MMU-75955; R-MMU-674695; R-MMU-73894; R-MMU-73857; R-MMU-74160; R-MMU-3700989; R-MMU-6796648; R-MMU-112382; R-MMU-6781827; R-MMU-212436; R-MMU-5696398; R-MMU-6781823; R-MMU-6782210	Dual incision in TC-NER; RNA Polymerase II Pre-transcription Events; TP53 Regulates Transcription of DNA Repair Genes; Formation of RNA Pol II elongation complex ; Formation of TC-NER Pre-Incision Complex; Gap-filling DNA repair synthesis and ligation in TC-NER		14	0	Phospho [S100]	1
FALSE	High	Master Protein	Q3USH5	Splicing factor, suppressor of white-apricot homolog OS=Mus musculus GN=Sfswap PE=1 SV=2	0	6.853	3	0.02	0.0560146	1.014	0.605507	262.1	258.4	262.5	262.1	261.5	255.4	258.4	259.1	2	3	2	945	104.1	8.05	5.23	2	cell organization and biogenesis;metabolic process;regulation of biological process	nucleus	protein binding;RNA binding	Pf01805, Pf09750	231769	ENSMUSG00000029439.14	Sfswap	5					mRNA processing	1	0		1
FALSE	High	Master Protein	Q9JIF7	Coatomer subunit beta OS=Mus musculus GN=Copb1 PE=1 SV=1	0	306.235	51	-0.04	0.0560466	0.975	0.605507	11615.5	11912.2	11596	11615.5	11728	11829.5	11912.2	12136	45	171	45	953	107	6	493.01	45	transport	cytoplasm;cytosol;Golgi;membrane	structural molecule activity	Pf01602, Pf07718, Pf14806	70349	ENSMUSG00000030754.9	Copb1	7		R-MMU-6807878; R-MMU-6811434; R-MMU-6798695	R-MMU-8856688; R-MMU-168256; R-MMU-948021; R-MMU-597592; R-MMU-6807878; R-MMU-6811434; R-MMU-199977; R-MMU-392499; R-MMU-5653656; R-MMU-6811442; R-MMU-6798695; R-MMU-199991; R-MMU-446203; R-MMU-168249	COPI-mediated anterograde transport; COPI-dependent Golgi-to-ER retrograde traffic; Neutrophil degranulation		14	0		1
FALSE	High	Master Protein	Q8BVE8	Histone-lysine N-methyltransferase NSD2 OS=Mus musculus GN=Whsc1 PE=1 SV=2	0	18.216	5	0.18	0.0560811	1.133	0.605507	449	396.3	454.5	420.2	449	414	396.3	368.1	5	8	5	1365	152.2	8.51	21.44	5	cell organization and biogenesis;metabolic process;regulation of biological process	chromosome;nucleus	catalytic activity;DNA binding;metal ion binding;protein binding	Pf00505, Pf00628, Pf00855, Pf00856	107823	ENSMUSG00000057406.16	Whsc1; Nsd2	5	Transcriptional misregulation in cancer; Lysine degradation	R-MMU-69473; R-MMU-3214841; R-MMU-5693571; R-MMU-5693565	R-MMU-5693532; R-MMU-69473; R-MMU-3247509; R-MMU-1640170; R-MMU-3214841; R-MMU-69620; R-MMU-5693606; R-MMU-4839726; R-MMU-73894; R-MMU-69481; R-MMU-5693571; R-MMU-5693565	G2/M DNA damage checkpoint; PKMTs methylate histone lysines; Nonhomologous End-Joining (NHEJ); Recruitment and ATM-mediated phosphorylation of repair and signaling proteins at DNA double strand breaks		14	0		1
FALSE	High	Master Protein	Q3UKJ7	WD40 repeat-containing protein SMU1 OS=Mus musculus GN=Smu1 PE=2 SV=2	0	104.276	41	0.05	0.0561079	1.037	0.605507	6392.6	6165.6	6392.6	6253.4	6449	6120.8	6165.6	6210.9	18	69	18	513	57.5	7.18	177.33	18	metabolic process;regulation of biological process	cytoplasm;nucleus;spliceosomal complex	protein binding	Pf00400	74255	ENSMUSG00000028409.11	Smu1	4						0	0		1
FALSE	High	Master Protein	Q9Z1E4	Glycogen [starch] synthase, muscle OS=Mus musculus GN=Gys1 PE=1 SV=2	0	21.327	10	-0.09	0.0562347	0.938	0.605507	502.4	535.7	502.4	514.5	501.2	535.7	570.7	533.9	6	8	6	738	83.9	6.11	20.19	6	metabolic process	cytoplasm;membrane	catalytic activity;protein binding	Pf00534, Pf05693, Pf13579	14936	ENSMUSG00000003865.16	Gys1	7	PI3K-Akt signaling pathway; Insulin signaling pathway; Insulin resistance; AMPK signaling pathway; Starch and sucrose metabolism; Metabolic pathways; Glucagon signaling pathway	R-MMU-3322077	R-MMU-1430728; R-MMU-71387; R-MMU-8982491; R-MMU-3322077	Glycogen synthesis	Focal Adhesion-PI3K-Akt-mTOR-signaling pathway; Glycogen Metabolism; Insulin Signaling	14	0		1
FALSE	High	Master Protein	Q8VCN9	Tubulin-specific chaperone C OS=Mus musculus GN=Tbcc PE=1 SV=1	0	17.633	18	-0.1	0.0562659	0.932	0.605507	242.8	260.5	246.3	242.8	237.3	252.3	272.7	260.5	5	6	5	341	38.1	5.3	16.21	5	cell organization and biogenesis;metabolic process	cytoplasm;cytosol	catalytic activity;protein binding	Pf07986	72726		Tbcc	17						0	0		1
FALSE	High	Master Protein	P15864	Histone H1.2 OS=Mus musculus GN=Hist1h1c PE=1 SV=2	0	143.134	44	0.52	0.0562983	1.433	0.605507	33397.6	23303.7	27574.7	33397.6	33771.8	23303.7	20763.1	27485	18	109	11	212	21.3	11	350.29	18	cell organization and biogenesis;metabolic process;regulation of biological process	chromosome;nucleus	DNA binding;protein binding;RNA binding	Pf00538	50708	ENSMUSG00000036181.2	Hist1h1c	13						0	7		1
FALSE	High	Master Protein	A0A0N4SV80	Zinc finger protein 638 OS=Mus musculus GN=Zfp638 PE=1 SV=1	0	42.536	7	0.18	0.0563983	1.135	0.605507	636.7	561	628.6	636.7	650.2	561	602.9	540.4	10	17	10	1926	214.3	6.76	40.49	10	metabolic process;regulation of biological process	nucleus	DNA binding;metal ion binding;RNA binding	Pf12171, Pf13893, Pf14259	18139	ENSMUSG00000030016.14	Zfml; Zfp638	6					mRNA processing	1	0		1
FALSE	High	Master Protein	Q3URS9	Coiled-coil domain-containing protein 51 OS=Mus musculus GN=Ccdc51 PE=1 SV=1	0	27.051	17	-0.14	0.0564986	0.906	0.605507	810.5	894.8	849.2	810.5	795.4	894.8	933.9	854.1	7	16	7	406	45.1	8.09	26.54	7		membrane;mitochondrion			66658	ENSMUSG00000025645.8	Ccdc51	9						0	0		1
FALSE	High	Master Protein	Q9ESP1	Stromal cell-derived factor 2-like protein 1 OS=Mus musculus GN=Sdf2l1 PE=1 SV=2	0.007	2.907	9	-0.21	0.0566412	0.863	0.605507	395.5	458.1	394.9	395.5	432.8	460.5	458.1	435.4	2	2	2	221	23.6	7.42	2.45	2	metabolic process;regulation of biological process;response to stimulus	endoplasmic reticulum;membrane;organelle lumen	catalytic activity;protein binding	Pf02815	64136	ENSMUSG00000022769.7	Sdf2l1	16						0	0		1
FALSE	High	Master Protein	Q9CQ26	STAM-binding protein OS=Mus musculus GN=Stambp PE=1 SV=1	0.004	3.281	2	-0.12	0.0566716	0.917	0.605507	71	77.4	71	64.9	71.2	78.8	73.3	77.4	2	2	1	424	48.5	6.64	4.64	2	metabolic process;regulation of biological process	cytoplasm;cytosol;endosome;membrane;nucleus	catalytic activity;metal ion binding;protein binding	Pf01398, Pf04212, Pf08969, Pf14464	70527	ENSMUSG00000006906.10	Stambp	6	Endocytosis	R-MMU-5689901	R-MMU-392499; R-MMU-5689901; R-MMU-597592; R-MMU-5688426	Metalloprotease DUBs		5	0		1
FALSE	High	Master Protein	A0A0A0MQA5	Tubulin alpha chain (Fragment) OS=Mus musculus GN=Tuba4a PE=1 SV=1	0	345.727	58	-0.14	0.0566924	0.91	0.605507	3269.9	3593.2	3269.9	3304.9	3058	3593.2	3360.2	3701.2	25	322	6	477	52.9	5.19	1087.29	25	cell organization and biogenesis		catalytic activity;nucleotide binding;protein binding;structural molecule activity	Pf00091, Pf03953		ENSMUSG00000026202.13		1						0	0		1
FALSE	High	Master Protein	Q8BRH0	Transmembrane and TPR repeat-containing protein 3 OS=Mus musculus GN=Tmtc3 PE=1 SV=2	0	45.999	11	0.11	0.0567187	1.081	0.605507	595.2	550.7	631.1	595.2	569.7	550.7	554	519	8	20	8	920	104.1	8.53	54.46	8	cell differentiation;regulation of biological process;response to stimulus	endoplasmic reticulum;membrane	protein binding	Pf00515, Pf07719, Pf08409, Pf12895, Pf13181, Pf13414, Pf13424, Pf13428, Pf13431, Pf13432, Pf14559	237500		Tmtc3	10						0	0		1
FALSE	High	Master Protein	Q8R344	Coiled-coil domain-containing protein 12 OS=Mus musculus GN=Ccdc12 PE=1 SV=2	0	38.047	46	0.07	0.0567682	1.053	0.605557	922.9	876.5	912.6	923	922.9	876.5	894	853	6	19	6	166	18.9	7.21	61.45	6	metabolic process	cytoplasm	catalytic activity;nucleotide binding	Pf08315	72654	ENSMUSG00000019659.8	Ccdc12	9	Spliceosome					1	0		1
FALSE	High	Master Protein	Q7TN29	Stromal membrane-associated protein 2 OS=Mus musculus GN=Smap2 PE=1 SV=1	0	9.71	16	-0.2	0.0568514	0.869	0.605558	121.2	139.4	121.2	124.1	120.5	139.4	145.5	129.7	4	4	4	428	46.5	8.87	7.72	4	regulation of biological process	cytoplasm	enzyme regulator activity;metal ion binding;protein binding	Pf01412	69780	ENSMUSG00000032870.8	Smap2	4	Endocytosis					1	0		1
FALSE	High	Master Protein	Q8BUI3	Leucine-rich repeat and WD repeat-containing protein 1 OS=Mus musculus GN=LRWD1 PE=2 SV=1	0	23.454	8	0.07	0.0568578	1.051	0.605558	151.6	144.3	151.6	154.4	147.9	144.3	147.3	143.6	3	4	3	648	71.5	7.87	15.37	3	cell organization and biogenesis;metabolic process	chromosome;cytoplasm;cytoskeleton;cytosol;nucleus	DNA binding;nucleotide binding;protein binding	Pf00400, Pf12799, Pf13855	71735	ENSMUSG00000029703.10	Lrwd1	5						0	0		1
FALSE	High	Master Protein	P24788	Cyclin-dependent kinase 11B OS=Mus musculus GN=Cdk11b PE=1 SV=2	0	42.477	15	0.06	0.0570686	1.04	0.607325	3169.2	3048.1	3169.2	3102.4	3183.3	2956.2	3048.1	3076.2	12	32	12	784	91.5	5.39	84.39	12	metabolic process;regulation of biological process	nucleus	catalytic activity;nucleotide binding	Pf00069, Pf07714, Pf14531	12537	ENSMUSG00000029062.14	Cdk11b	4		R-MMU-5334727; R-MMU-442533	R-MMU-5334727; R-MMU-442533	Mus musculus biological processes; Transcriptional Regulation of Adipocyte Differentiation in 3T3-L1 Pre-adipocytes		2	0		1
FALSE	High	Master Protein	Q76N33	AMSH-like protease OS=Mus musculus GN=Stambpl1 PE=1 SV=1	0	16.402	12	-0.06	0.0574409	0.956	0.608954	510.1	533.4	510.1	505.4	522.1	533.4	522.5	542.9	4	8	4	436	49.6	7.53	22.88	4	metabolic process	membrane	catalytic activity;metal ion binding;protein binding	Pf01398, Pf08969, Pf14464	76630	ENSMUSG00000024776.17	Stambpl1	19		R-MMU-5689901	R-MMU-392499; R-MMU-5689901; R-MMU-597592; R-MMU-5688426	Metalloprotease DUBs		4	0		1
FALSE	High	Master Protein	F6UIS1	Endoplasmic reticulum-Golgi intermediate compartment protein 3 (Fragment) OS=Mus musculus GN=Ergic3 PE=1 SV=8	0	9.339	11	0.11	0.0574918	1.077	0.608954	298.7	277.3	305.3	296.2	298.7	289.7	269.2	277.3	4	8	4	246	28	5.86	16.29	4				Pf07970, Pf13850		ENSMUSG00000005881.13		2						0	0		1
FALSE	High	Master Protein	B8JJ89	Apoptotic chromatin condensation inducer in the nucleus (Fragment) OS=Mus musculus GN=Acin1 PE=1 SV=8	0	32.354	32	0.16	0.0578115	1.113	0.61065	198	177.8	198	189.3	211.3	174.8	183.1	177.8	9	26	1	256	29.8	4.63	69.89	9						ENSMUSG00000022185.18		14						0	0	Phospho [S70]	1
FALSE	High	Master Protein	Q8VE18	Protein SMG8 OS=Mus musculus GN=Smg8 PE=1 SV=1	0	19.687	7	-0.08	0.0578572	0.947	0.61065	271.7	286.8	279.9	267	271.7	286.8	293.4	280.4	5	9	5	991	109.6	7.77	21.13	5	metabolic process;regulation of biological process			Pf10220	74133	ENSMUSG00000020495.13	Smg8	11		R-MMU-975957	R-MMU-927802; R-MMU-8953854; R-MMU-975957	Nonsense Mediated Decay (NMD) enhanced by the Exon Junction Complex (EJC)		3	0		1
FALSE	High	Master Protein	Q80W00	Serine/threonine-protein phosphatase 1 regulatory subunit 10 OS=Mus musculus GN=Ppp1r10 PE=1 SV=1	0	36.215	12	0.1	0.0580712	1.069	0.61065	420.7	393.6	420.7	415.3	433.3	375.3	406.3	393.6	8	12	8	888	94.3	9.16	24.49	8	metabolic process;regulation of biological process	chromosome;nucleus	DNA binding;enzyme regulator activity;metal ion binding;protein binding;RNA binding	Pf00642, Pf08711	52040	ENSMUSG00000039220.16	Ppp1r10	17						0	0		1
FALSE	High	Master Protein	Q3V1V3	ESF1 homolog OS=Mus musculus GN=Esf1 PE=1 SV=1	0	82.211	23	0.08	0.058405	1.058	0.61065	5240.3	4954.5	5240.3	5145.5	5460.9	4845.3	5103.2	4954.5	21	52	21	845	98	5.05	109.98	21	metabolic process;regulation of biological process	nucleus	RNA binding	Pf08159	66580	ENSMUSG00000045624.15	Esf1	2						0	0		1
FALSE	High	Master Protein	Q80YS6	Actin filament-associated protein 1 OS=Mus musculus GN=Afap1 PE=1 SV=1	0	94.371	29	0.15	0.0585934	1.111	0.61065	4226.2	3804.3	4232.4	4226.2	4136.2	3804.3	4030.6	3715.2	21	45	21	731	80.6	8.68	132.1	21	regulation of biological process	cytoplasm;cytoskeleton;cytosol	protein binding	Pf00169	70292	ENSMUSG00000029094.12	Afap1	5						0	0	Phospho [S669]	1
FALSE	High	Master Protein	Q80ZX0	Protein Sec24b OS=Mus musculus GN=Sec24b PE=1 SV=1	0	99.479	20	-0.05	0.0585967	0.965	0.61065	1733.8	1796.8	1737.7	1705.9	1733.8	1796.8	1799.1	1747.6	18	46	18	1251	135.5	6.96	137.58	18	cell organization and biogenesis;regulation of biological process;transport	cytoplasm;cytosol;membrane	metal ion binding;protein binding	Pf00626, Pf04810, Pf04811, Pf04815, Pf08033	99683	ENSMUSG00000001052.15	Sec24b	3	Protein processing in endoplasmic reticulum	R-MMU-5694530; R-MMU-983170; R-MMU-204005; R-MMU-2132295	R-MMU-5694530; R-MMU-168256; R-MMU-948021; R-MMU-983169; R-MMU-597592; R-MMU-983170; R-MMU-204005; R-MMU-2132295; R-MMU-392499; R-MMU-199977; R-MMU-1280218; R-MMU-5653656; R-MMU-199991; R-MMU-446203	Cargo concentration in the ER; Antigen Presentation: Folding, assembly and peptide loading of class I MHC; COPII (Coat Protein 2) Mediated Vesicle Transport; MHC class II antigen presentation		15	0		1
FALSE	High	Master Protein	Q9JIK5	Nucleolar RNA helicase 2 OS=Mus musculus GN=Ddx21 PE=1 SV=3	0	454.001	64	0.22	0.058616	1.162	0.61065	29118.3	25050.4	29118.3	31365.8	27368.9	25863.3	25041.1	25050.4	50	248	49	851	93.5	9.11	849.91	50	cell differentiation;metabolic process;response to stimulus	cytoplasm;membrane;nucleus	catalytic activity;nucleotide binding;protein binding;RNA binding	Pf00270, Pf00271, Pf08152, Pf14617	56200	ENSMUSG00000020075.8	Ddx21	10		R-MMU-6791226; R-MMU-5250924	R-MMU-5250913; R-MMU-8868773; R-MMU-212165; R-MMU-6791226; R-MMU-72312; R-MMU-8953854; R-MMU-74160; R-MMU-5250924	Major pathway of rRNA processing in the nucleolus and cytosol; B-WICH complex positively regulates rRNA expression	mRNA processing	9	1	Phospho [S118; S144; S181; S218; S315]	1
FALSE	High	Master Protein	Q9CQQ8	U6 snRNA-associated Sm-like protein LSm7 OS=Mus musculus GN=Lsm7 PE=1 SV=1	0	20.873	41	-0.06	0.0587477	0.961	0.61065	949.2	987.4	949.2	940.4	961.2	1031.9	984.7	987.4	4	30	3	103	11.6	5.27	43.07	4	metabolic process	cytoplasm;nucleus;spliceosomal complex	protein binding;RNA binding	Pf01423	66094	ENSMUSG00000035215.9	Lsm7	10	RNA degradation; Spliceosome	R-MMU-72163; R-MMU-430039	R-MMU-72163; R-MMU-429914; R-MMU-8953854; R-MMU-72203; R-MMU-72172; R-MMU-430039	mRNA Splicing - Major Pathway; mRNA decay by 5' to 3' exoribonuclease	mRNA processing	9	1		1
FALSE	High	Master Protein	D3YXD1	Ubiquitin-conjugating enzyme E2 E2 (Fragment) OS=Mus musculus GN=Ube2e2 PE=1 SV=2	0	10.01	14	-0.19	0.0587723	0.877	0.61065	98.2	112	106	98.2	95.2	112	110.5	113.7	2	3	1	181	19.8	8.31	10.03	2			nucleotide binding	Pf00179		ENSMUSG00000058317.11		14						0	0		1
FALSE	High	Master Protein	P59672	Ankyrin repeat and SAM domain-containing protein 1A OS=Mus musculus GN=Anks1a PE=1 SV=3	0	13.951	6	-0.2	0.0588409	0.87	0.61065	127.7	146.8	123	127.7	137.7	146.8	148.1	146	6	6	6	1150	125.2	6.05	9.42	6	cellular component movement;regulation of biological process;response to stimulus	cytoplasm;cytosol	protein binding	Pf00023, Pf00536, Pf00640, Pf07647, Pf12796, Pf13606, Pf13637, Pf13857	224650	ENSMUSG00000024219.15	Anks1	17						0	0		1
FALSE	High	Master Protein	P29758	Ornithine aminotransferase, mitochondrial OS=Mus musculus GN=Oat PE=1 SV=1	0	141.074	58	-0.06	0.0590027	0.958	0.61108	5118	5341.7	5254.1	5118	5104.2	5341.7	5384.3	5248.1	19	84	19	439	48.3	6.62	247.7	19	cell organization and biogenesis;metabolic process	cytoplasm;mitochondrion;organelle lumen	catalytic activity;protein binding	Pf00202	18242	ENSMUSG00000030934.9	Oat	7	Metabolic pathways; Arginine and proline metabolism	R-MMU-70614	R-MMU-1430728; R-MMU-71291; R-MMU-70614	Amino acid synthesis and interconversion (transamination)		5	0		1
FALSE	High	Master Protein	P58854	Gamma-tubulin complex component 3 OS=Mus musculus GN=Tubgcp3 PE=1 SV=2	0	22.246	9	-0.11	0.0593995	0.924	0.611878	336.9	364.8	350	316.1	336.9	388.9	364.8	357.6	6	15	6	905	103.4	8.32	20.29	6	cell organization and biogenesis	cytoplasm;cytoskeleton;membrane	protein binding;structural molecule activity	Pf04130	259279	ENSMUSG00000000759.14	Tubgcp3	8		R-MMU-380320; R-MMU-380270	R-MMU-69278; R-MMU-1640170; R-MMU-69275; R-MMU-380287; R-MMU-68877; R-MMU-380320; R-MMU-453274; R-MMU-68886; R-MMU-380270	Recruitment of NuMA to mitotic centrosomes; Recruitment of mitotic centrosome proteins and complexes		9	0		1
FALSE	High	Master Protein	Q6Y5D8	Rho GTPase-activating protein 10 OS=Mus musculus GN=Arhgap10 PE=1 SV=2	0	15.005	7	-0.11	0.059419	0.925	0.611878	472.3	510.8	483.3	444.7	472.3	489	510.8	524.2	5	7	5	786	89.3	7.18	8.89	5	cell organization and biogenesis;regulation of biological process;response to stimulus	cytoplasm;cytosol;membrane	enzyme regulator activity;protein binding	Pf00018, Pf00169, Pf00620, Pf07653, Pf14604	78514	ENSMUSG00000037148.8	Arhgap10	8	Bacterial invasion of epithelial cells	R-MMU-194840	R-MMU-194840; R-MMU-162582; R-MMU-194315	Rho GTPase cycle		4	0		1
FALSE	High	Master Protein	Q3TSG4	RNA demethylase ALKBH5 OS=Mus musculus GN=Alkbh5 PE=1 SV=2	0	7.799	4	-0.13	0.0594416	0.911	0.611878	210.3	230.9	221.8	210.3	205	233.5	228.5	230.9	2	3	2	395	44.4	9.09	6.91	2	cell differentiation;metabolic process;response to stimulus;transport	cytosol;Golgi;nucleus	catalytic activity;metal ion binding;RNA binding	Pf13532	268420	ENSMUSG00000042650.3	Alkbh5	11		R-MMU-73943	R-MMU-73943; R-MMU-73894; R-MMU-73942	Reversal of alkylation damage by DNA dioxygenases		3	0		1
FALSE	High	Master Protein	Q9ERF3	WD repeat-containing protein 61 OS=Mus musculus GN=Wdr61 PE=1 SV=1	0	66.415	42	0.04	0.0595919	1.027	0.61198	1408.4	1371.6	1408.4	1390.1	1437.1	1371.6	1345.4	1381.1	10	34	10	305	33.8	5.36	115.58	10	cell organization and biogenesis;metabolic process;regulation of biological process;response to stimulus	cytoplasm;cytosol;nucleus	protein binding	Pf00400, Pf07433, Pf13360	66317	ENSMUSG00000061559.15	Wdr61	9	RNA degradation	R-MMU-429958; R-MMU-8866654; R-MMU-674695; R-MMU-112382	R-MMU-429958; R-MMU-392499; R-MMU-8866654; R-MMU-75955; R-MMU-674695; R-MMU-429914; R-MMU-73857; R-MMU-8953854; R-MMU-74160; R-MMU-597592; R-MMU-8852135; R-MMU-112382	mRNA decay by 3' to 5' exoribonuclease; E3 ubiquitin ligases ubiquitinate target proteins; RNA Polymerase II Pre-transcription Events; Formation of RNA Pol II elongation complex	PluriNetWork	14	0		1
FALSE	High	Master Protein	O70378	ER membrane protein complex subunit 8 OS=Mus musculus GN=Emc8 PE=1 SV=1	0	50.278	44	-0.1	0.0598675	0.935	0.612954	2640	2822.2	2726.9	2569.7	2640	2820.5	2822.2	2834.9	8	31	8	207	23.3	6.15	108.1	8		cytoplasm;cytosol;membrane;mitochondrion		Pf03665	18117	ENSMUSG00000031819.13	Emc8	8						0	0		1
FALSE	High	Master Protein	A2CG35	Ras-related protein Rab-12 OS=Mus musculus GN=Rab12 PE=1 SV=1	0	32.228	25	-0.07	0.0600581	0.955	0.612954	377.7	395.4	377.7	385.4	365.6	390.7	395.4	401.7	6	17	5	291	32.2	8.84	33.37	6	metabolic process;regulation of biological process;response to stimulus;transport	endosome;Golgi;membrane;vacuole	catalytic activity;nucleotide binding	Pf00025, Pf00071, Pf01926, Pf08477	19328	ENSMUSG00000023460.12	Rab12	17						0	0		1
FALSE	High	Master Protein	Q8C214	Transmembrane protein 209 OS=Mus musculus GN=Tmem209 PE=1 SV=1	0	8.872	10	0.22	0.0603234	1.162	0.612954	65.3	56.2	59.8	68.7	65.3	54.6	58	56.2	3	3	3	403	45.5	8.19	6.89	3		membrane		Pf09786	72649	ENSMUSG00000029782.18	Tmem209	6						0	0		1
FALSE	High	Master Protein	P47809	Dual specificity mitogen-activated protein kinase kinase 4 OS=Mus musculus GN=Map2k4 PE=1 SV=2	0	27.075	23	0.09	0.0603871	1.067	0.612954	340.8	319.5	336.4	340.8	353.5	335.1	319.2	319.5	7	15	7	397	44.1	8.07	15.7	7	cell death;cell growth;metabolic process;regulation of biological process;response to stimulus	cytoplasm;cytosol;nucleus	catalytic activity;nucleotide binding;protein binding	Pf00069, Pf07714, Pf14531	26398	ENSMUSG00000033352.11	Map2k4	11	Fc epsilon RI signaling pathway; Toll-like receptor signaling pathway; Epstein-Barr virus infection; Chagas disease (American trypanosomiasis); GnRH signaling pathway; HTLV-I infection; TNF signaling pathway; ErbB signaling pathway; Influenza A; Hepatitis B; MAPK signaling pathway	R-MMU-166054; R-MMU-2559580; R-MMU-450321; R-MMU-2871796	R-MMU-975871; R-MMU-168898; R-MMU-181438; R-MMU-168179; R-MMU-168256; R-MMU-166016; R-MMU-168138; R-MMU-166054; R-MMU-166058; R-MMU-1280215; R-MMU-2559580; R-MMU-2559583; R-MMU-166166; R-MMU-168176; R-MMU-449147; R-MMU-2454202; R-MMU-168188; R-MMU-450321; R-MMU-975155; R-MMU-168142; R-MMU-168164; R-MMU-8953897; R-MMU-448424; R-MMU-2262752; R-MMU-2871796; R-MMU-937061; R-MMU-975138; R-MMU-450294; …	Activated TLR4 signalling; Oxidative Stress Induced Senescence; JNK (c-Jun kinases) phosphorylation and activation mediated by activated human TAK1; FCERI mediated MAPK activation	Apoptosis; Oxidative Damage; MicroRNAs in Cardiomyocyte Hypertrophy; MAPK Cascade; p38 MAPK Signaling Pathway; IL-6 signaling Pathway; MAPK signaling pathway; FAS pathway and Stress induction of HSP regulation; Insulin Signaling	50	0		1
FALSE	High	Master Protein	Q60739	BAG family molecular chaperone regulator 1 OS=Mus musculus GN=Bag1 PE=1 SV=3	0	6.517	4	-0.12	0.06039	0.922	0.612954	26.1	28.3	25	26.8	26.1	29.8	28.3	27.1	1	5	1	355	39.7	8.46	15.54	1	cell death;cell differentiation;metabolic process;regulation of biological process	cytoplasm;cytosol;mitochondrion;nucleus	enzyme regulator activity;nucleotide binding;protein binding	Pf00240, Pf02179	12017		Bag1	4	Protein processing in endoplasmic reticulum					1	0		1
FALSE	Medium	Master Protein	D3Z3H6	Cell division cycle-associated protein 3 (Fragment) OS=Mus musculus GN=Cdca3 PE=1 SV=1	0.012	2.404	4	-0.15	0.0609127	0.901	0.612954	82.6	91.8	82.6	86.5	77.8	87.6	91.8	98.1	1	2	1	213	22.9	5.19	4.39	1						ENSMUSG00000023505.13		6						0	0		1
FALSE	High	Master Protein	P46638	Ras-related protein Rab-11B OS=Mus musculus GN=Rab11b PE=1 SV=3	0	74.132	59	-0.08	0.0610023	0.944	0.612954	13525	14321.3	13848	13525	13227.2	14321.3	14758.4	13911.3	12	74	11	218	24.5	5.94	217.69	12	metabolic process;regulation of biological process;response to stimulus;transport	cytoplasm;endosome;membrane;mitochondrion	catalytic activity;nucleotide binding;protein binding	Pf00025, Pf00071, Pf01926, Pf08477, Pf13401	19326	ENSMUSG00000077450.12	Rab11b	17	AMPK signaling pathway; Endocytosis; Vasopressin-regulated water reabsorption	R-MMU-8854214; R-MMU-8873719	R-MMU-392499; R-MMU-5653656; R-MMU-199991; R-MMU-597592; R-MMU-8854214; R-MMU-9007101; R-MMU-8873719	TBC/RABGAPs; RAB geranylgeranylation	Focal Adhesion-PI3K-Akt-mTOR-signaling pathway	11	1		1
FALSE	High	Master Protein	Q9D6Z1	Nucleolar protein 56 OS=Mus musculus GN=Nop56 PE=1 SV=2	0	222.561	55	0.11	0.0610181	1.082	0.612954	7496.6	6931.5	7496.6	7669	7442.3	7209.1	6931.5	6612.9	31	122	31	580	64.4	9.14	354.49	31	metabolic process	cytoplasm;membrane;nucleus	protein binding;RNA binding	Pf01798, Pf08060, Pf08156	67134	ENSMUSG00000027405.16	Nop56	2	Ribosome biogenesis in eukaryotes	R-MMU-6791226	R-MMU-8868773; R-MMU-6791226; R-MMU-72312; R-MMU-8953854	Major pathway of rRNA processing in the nucleolus and cytosol		5	0	Phospho [S513]	1
FALSE	High	Master Protein	Q78PG9	Coiled-coil domain-containing protein 25 OS=Mus musculus GN=Ccdc25 PE=1 SV=1	0	15.5	13	0.07	0.0612367	1.053	0.612954	508.2	482.7	508.2	500.9	533.2	456.7	491.1	482.7	3	9	3	208	24.5	6.95	24.59	3				Pf05670	67179	ENSMUSG00000022035.5	Ccdc25	14						0	0		1
FALSE	High	Master Protein	P18406	Protein CYR61 OS=Mus musculus GN=Cyr61 PE=1 SV=1	0	15.477	10	-0.15	0.0613129	0.901	0.612954	530.3	588.9	549.2	511.9	530.3	588.9	639	565	4	6	4	379	41.7	8.12	15.84	4	cell communication;cell death;cell differentiation;cell organization and biogenesis;cellular component movement;metabolic process;regulation of biological process;response to stimulus	extracellular	protein binding	Pf00007, Pf00090, Pf00093, Pf00219	16007	ENSMUSG00000028195.4	Cyr61	3		R-MMU-381426; R-MMU-8957275	R-MMU-381426; R-MMU-392499; R-MMU-8957275; R-MMU-597592	Regulation of Insulin-like Growth Factor (IGF) transport and uptake by Insulin-like Growth Factor Binding Proteins (IGFBPs); Post-translational protein phosphorylation	Hypertrophy Model	5	0		1
FALSE	High	Master Protein	G3UVU2	Splicing factor 3A subunit 2 OS=Mus musculus GN=Sf3a2 PE=1 SV=1	0	83.665	28	0.1	0.0613462	1.07	0.612954	4853.8	4538.2	4741.5	4853.8	5002.2	4538.2	4735.5	4464.8	11	50	11	485	51.2	9.64	149.08	11	cell organization and biogenesis;metabolic process;regulation of biological process	nucleus;spliceosomal complex	metal ion binding;protein binding;RNA binding	Pf12874	20222	ENSMUSG00000020211.15	Sf3a2	10	Spliceosome	R-MMU-72163	R-MMU-72163; R-MMU-8953854; R-MMU-72203; R-MMU-72172	mRNA Splicing - Major Pathway	mRNA processing	6	0		1
FALSE	High	Master Protein	Q9QYR9	Acyl-coenzyme A thioesterase 2, mitochondrial OS=Mus musculus GN=Acot2 PE=1 SV=2	0	121.819	43	0.16	0.0614966	1.117	0.612954	9214.1	8248.4	9252.8	8564.6	9214.1	8248.4	8582.3	7936.1	16	72	14	453	49.6	7.36	231.87	16	metabolic process;response to stimulus	mitochondrion;organelle lumen	catalytic activity;protein binding	Pf01738, Pf04775, Pf08840	171210	ENSMUSG00000021226.7	Acot2	12	Biosynthesis of unsaturated fatty acids; Metabolic pathways; Fatty acid elongation; Ovarian steroidogenesis	R-MMU-77289	R-MMU-1430728; R-MMU-77289; R-MMU-556833; R-MMU-8978868	Mitochondrial Fatty Acid Beta-Oxidation		8	2		1
FALSE	High	Master Protein	A0A0F6AIX5	Lipid droplet-associated hydrolase OS=Mus musculus GN=Ldah PE=1 SV=1	0	29.435	27	0.1	0.061613	1.073	0.612954	1081.5	1007.6	1081.5	1076.8	1191.5	1007.6	1035.2	962.9	7	13	7	326	37.3	8.28	31.05	7	cell differentiation	endoplasmic reticulum	catalytic activity	Pf10230, Pf12695, Pf12697	68832	ENSMUSG00000037669.15	1110057K04Rik; Ldah	12						0	0		1
FALSE	High	Master Protein	P39054	Dynamin-2 OS=Mus musculus GN=Dnm2 PE=1 SV=2	0	225.995	49	-0.05	0.0617786	0.969	0.612954	10371	10707.4	10524.8	10213.6	10371	10540.1	10707.4	10759.9	47	134	36	870	98.1	7.43	369.7	47	cell organization and biogenesis;metabolic process;regulation of biological process;response to stimulus;transport	cytoplasm;cytoskeleton;cytosol;endosome;Golgi;membrane;nucleus	catalytic activity;nucleotide binding;protein binding	Pf00169, Pf00350, Pf01031, Pf02212	13430	ENSMUSG00000033335.17	Dnm2	9	Bacterial invasion of epithelial cells; Phospholipase D signaling pathway; Fc gamma R-mediated phagocytosis; Synaptic vesicle cycle; Endocrine and other factor-regulated calcium reabsorption; Endocytosis	R-MMU-203641; R-MMU-432720; R-MMU-166016; R-MMU-432722; R-MMU-196025; R-MMU-437239; R-MMU-2132295; R-MMU-8856828	R-MMU-203641; R-MMU-168898; R-MMU-432720; R-MMU-166016; R-MMU-432722; R-MMU-168256; R-MMU-203765; R-MMU-157858; R-MMU-1280218; R-MMU-5653656; R-MMU-199991; R-MMU-199992; R-MMU-373760; R-MMU-202131; R-MMU-1430728; R-MMU-422475; R-MMU-190828; R-MMU-421837; R-MMU-196025; R-MMU-190873; R-MMU-437239; R-MMU-2132295; R-MMU-8856828; R-MMU-1266738; R-MMU-168249	NOSTRIN mediated eNOS trafficking; Lysosome Vesicle Biogenesis; Toll Like Receptor 4 (TLR4) Cascade; Golgi Associated Vesicle Biogenesis; Formation of annular gap junctions; Recycling pathway of L1; MHC class II antigen presentation; Clathrin-mediated endocytosis	IL-5 Signaling Pathway	32	12		1
FALSE	High	Master Protein	Q80WE4	Kinesin-like protein KIF20B OS=Mus musculus GN=Kif20b PE=1 SV=3	0	11.472	2	0.14	0.0618323	1.099	0.612954	187.5	170.6	187.5	181.5	199.8	161.5	179.3	170.6	3	7	3	1774	203.4	5.78	13.38	3	cell division;cell organization and biogenesis;cellular component movement;metabolic process;regulation of biological process;transport	cytoplasm;cytoskeleton;cytosol;Golgi;nucleus	catalytic activity;motor activity;nucleotide binding;protein binding	Pf00225, Pf00261, Pf01576, Pf02463, Pf03867, Pf04111, Pf04156, Pf05483, Pf05557, Pf05622, Pf05701, Pf05911, Pf07888, Pf08317, Pf09726, Pf09730, Pf10174, Pf12128, Pf13166, Pf13514, Pf13851, Pf14235, Pf15619	240641	ENSMUSG00000024795.10	Kif20b	19						0	0	Phospho [T902]	1
FALSE	High	Master Protein	F8WJA0	ATP-dependent RNA helicase DDX24 OS=Mus musculus GN=Ddx24 PE=1 SV=1	0	76.65	23	0.02	0.0618478	1.017	0.612954	1625.8	1598.8	1625.6	1625.8	1635.2	1598.8	1566.6	1601	17	28	17	903	101.3	9.36	68.24	17	metabolic process	cytoplasm;membrane	catalytic activity;nucleotide binding;RNA binding	Pf00270, Pf00271	27225	ENSMUSG00000041645.13	Ddx24	12					mRNA processing	1	0		1
FALSE	High	Master Protein	E9Q4Y5	Protein polybromo-1 OS=Mus musculus GN=Pbrm1 PE=1 SV=1	0	43.616	8	0.15	0.061864	1.111	0.612954	899.2	809.4	935.3	873.1	899.2	804.9	871.8	809.4	11	16	11	1689	192.8	6.95	36.16	11		nucleus	DNA binding;protein binding	Pf00439, Pf00505, Pf01426		ENSMUSG00000042323.16		14						0	0		1
FALSE	High	Master Protein	Q8BH95	Enoyl-CoA hydratase, mitochondrial OS=Mus musculus GN=Echs1 PE=1 SV=1	0	63.822	40	0.07	0.0620863	1.05	0.612954	5061.7	4821.5	5061.7	5000.4	5147.1	4821.5	4870.4	4577.8	10	40	10	290	31.5	8.48	120.1	10	metabolic process	mitochondrion;organelle lumen	catalytic activity	Pf00378	93747	ENSMUSG00000025465.13	Echs1	7	Fatty acid elongation; Lysine degradation; Fatty acid metabolism; beta-Alanine metabolism; Valine, leucine and isoleucine degradation; Fatty acid degradation; Metabolic pathways; Carbon metabolism; Tryptophan metabolism; Propanoate metabolism; Butanoate metabolism	R-MMU-77350; R-MMU-77352; R-MMU-77348; R-MMU-77346; R-MMU-77310	R-MMU-1430728; R-MMU-77289; R-MMU-77350; R-MMU-77286; R-MMU-556833; R-MMU-77352; R-MMU-77348; R-MMU-77346; R-MMU-77310; R-MMU-8978868	Beta oxidation of hexanoyl-CoA to butanoyl-CoA; Beta oxidation of butanoyl-CoA to acetyl-CoA; Beta oxidation of octanoyl-CoA to hexanoyl-CoA; Beta oxidation of decanoyl-CoA to octanoyl-CoA-CoA; Beta oxidation of lauroyl-CoA to decanoyl-CoA-CoA	Fatty Acid Beta Oxidation; Fatty Acid Biosynthesis; Tryptophan metabolism	24	0		1
FALSE	High	Master Protein	D3YZ09	H/ACA ribonucleoprotein complex subunit 1 (Fragment) OS=Mus musculus GN=Gar1 PE=1 SV=1	0	50.003	54	0.08	0.0621897	1.059	0.612954	3712.4	3506.6	3577.3	3712.4	3811.5	3550.2	3373.9	3506.6	9	47	9	198	20.4	10.14	125.6	9	metabolic process	nucleus	RNA binding	Pf04410		ENSMUSG00000028010.16		3						0	0		1
FALSE	High	Master Protein	P47968	Ribose-5-phosphate isomerase OS=Mus musculus GN=Rpia PE=1 SV=2	0	55.168	40	0.05	0.062205	1.035	0.612954	4046.3	3911	4046.3	3971.3	4076.9	3911	3777.2	3928.8	10	30	10	303	32.4	8.02	83.13	10	metabolic process	cytosol	catalytic activity;protein binding	Pf06026	19895	ENSMUSG00000053604.5	Rpia	6	Carbon metabolism; Biosynthesis of amino acids; Pentose phosphate pathway; Metabolic pathways	R-MMU-71336	R-MMU-1430728; R-MMU-71387; R-MMU-71336	Pentose phosphate pathway (hexose monophosphate shunt)	Pentose Phosphate Pathway	8	0		1
FALSE	High	Master Protein	Q9WUR9	Adenylate kinase 4, mitochondrial OS=Mus musculus GN=Ak4 PE=1 SV=1	0	15.431	16	-0.1	0.0624433	0.931	0.612954	1147.2	1232.4	1161.1	1094.9	1147.2	1232.4	1236	1167.4	4	11	4	223	25	7.53	26.33	4	metabolic process;response to stimulus	mitochondrion;organelle lumen	catalytic activity;nucleotide binding	Pf00406, Pf05191, Pf13207, Pf13238, Pf13671	11639	ENSMUSG00000028527.18	Ak4	4	Metabolic pathways; Thiamine metabolism; Purine metabolism	R-MMU-499943	R-MMU-1430728; R-MMU-15869; R-MMU-499943	Interconversion of nucleotide di- and triphosphates	Purine metabolism	7	0		1
FALSE	High	Master Protein	Q91YU6	Leucine zipper putative tumor suppressor 2 OS=Mus musculus GN=Lzts2 PE=1 SV=3	0	65.042	25	-0.12	0.0624892	0.92	0.612954	1874.2	2036.3	1874.2	1834.3	1984.5	1996.4	2146.9	2036.3	16	39	15	671	72.5	7.11	92.49	16	cell division;regulation of biological process;response to stimulus	cytoplasm;cytoskeleton;cytosol;membrane		Pf06818	226154	ENSMUSG00000035342.13	Lzts2	19						0	1		1
FALSE	High	Master Protein	P27612	Phospholipase A-2-activating protein OS=Mus musculus GN=Plaa PE=1 SV=4	0	214.568	51	-0.04	0.0626657	0.97	0.612954	8493.4	8751.9	8551.5	8466	8493.4	8751.9	8629.4	8888	32	107	32	794	87.2	6.14	349.43	32	cell communication;cellular homeostasis;defense response;metabolic process;regulation of biological process;response to stimulus	cytoplasm;nucleus	enzyme regulator activity;protein binding	Pf00400, Pf08324, Pf09070	18786	ENSMUSG00000028577.13	Plaa	4	Protein processing in endoplasmic reticulum					1	0		1
FALSE	High	Master Protein	Q9Z1R2	Large proline-rich protein BAG6 OS=Mus musculus GN=Bag6 PE=1 SV=1	0	94.081	21	-0.06	0.0626875	0.962	0.612954	1881.8	1955.7	1923.5	1854.7	1881.8	1939.9	1955.7	1968.7	20	46	20	1154	121	5.71	120.8	20	cell death;cell differentiation;cell organization and biogenesis;metabolic process;regulation of biological process;response to stimulus;transport	cytoplasm;cytosol;extracellular;membrane;nucleus	protein binding	Pf00240, Pf11976, Pf12057	224727	ENSMUSG00000024392.17	Bag6	17						0	0		1
FALSE	High	Master Protein	Q922Q4	Pyrroline-5-carboxylate reductase 2 OS=Mus musculus GN=Pycr2 PE=1 SV=1	0	76.87	34	0.04	0.0627639	1.029	0.612954	3650.9	3548.8	3700.3	3650.9	3591.9	3548.8	3521.2	3549.2	11	41	11	320	33.6	7.77	125.38	11	metabolic process;response to stimulus	cytoplasm;mitochondrion	catalytic activity;nucleotide binding	Pf01210, Pf03807, Pf10727, Pf14748	69051	ENSMUSG00000026520.8	Pycr2	1	Metabolic pathways; Biosynthesis of amino acids; Arginine and proline metabolism	R-MMU-70614	R-MMU-1430728; R-MMU-71291; R-MMU-70614	Amino acid synthesis and interconversion (transamination)		6	0		1
FALSE	High	Master Protein	Q61081	Hsp90 co-chaperone Cdc37 OS=Mus musculus GN=Cdc37 PE=1 SV=1	0	210.726	50	-0.05	0.0628805	0.969	0.612954	14002.3	14451.9	14002.3	14125.3	13721.1	14451.9	14377.6	15060.2	26	155	26	379	44.6	5.34	446.23	26	metabolic process;regulation of biological process	cytoplasm;cytosol	catalytic activity;enzyme regulator activity;protein binding	Pf03234, Pf04111, Pf08564, Pf08565, Pf10211	12539	ENSMUSG00000019471.10	Cdc37	9	PI3K-Akt signaling pathway	R-MMU-8863795	R-MMU-9006934; R-MMU-8863795; R-MMU-162582; R-MMU-1227986	Downregulation of ERBB2 signaling	TNF-alpha NF-kB Signaling Pathway; Focal Adhesion-PI3K-Akt-mTOR-signaling pathway	7	0		1
FALSE	High	Master Protein	Q8CBW3	Abl interactor 1 OS=Mus musculus GN=Abi1 PE=1 SV=3	0	40.832	23	-0.05	0.0628996	0.963	0.612954	1303.5	1354	1256.2	1312.6	1303.5	1323.8	1372.6	1354	8	22	8	481	52.3	7.64	60.65	8	cell organization and biogenesis;cellular component movement;metabolic process;regulation of biological process	cytoplasm;cytoskeleton;membrane;nucleus	enzyme regulator activity;protein binding	Pf00018, Pf07653, Pf07815, Pf14604	11308	ENSMUSG00000058835.14	Abi1	2		R-MMU-5663213; R-MMU-4420097; R-MMU-2029482	R-MMU-9006934; R-MMU-5663213; R-MMU-4420097; R-MMU-194138; R-MMU-168256; R-MMU-162582; R-MMU-194315; R-MMU-2029480; R-MMU-195258; R-MMU-2029482; R-MMU-168249	RHO GTPases Activate WASPs and WAVEs; VEGFA-VEGFR2 Pathway; Regulation of actin dynamics for phagocytic cup formation	EGFR1 Signaling Pathway; Toll Like Receptor signaling	13	0	Phospho [S183]	1
FALSE	High	Master Protein	Q9EQQ2	Protein YIPF5 OS=Mus musculus GN=Yipf5 PE=1 SV=1	0.009	2.616	4	-0.15	0.0633607	0.903	0.612954	288.3	319.4	288.3	286.7	306.1	351.4	319.4	314.8	1	2	1	257	27.9	4.36	5.53	1	regulation of biological process;transport	endoplasmic reticulum;Golgi;membrane			67180	ENSMUSG00000024487.4	Yipf5	18						0	0		1
FALSE	High	Master Protein	E9PZ92	Exocyst complex component 5 OS=Mus musculus GN=Exoc5 PE=1 SV=1	0	19.28	9	-0.11	0.0634587	0.928	0.612954	314.3	338.6	327.3	314.3	305.6	341.7	338.6	336.2	6	12	6	643	74.2	6.99	26.15	6	cell organization and biogenesis;transport	cytoplasm	protein binding	Pf06810, Pf07393		ENSMUSG00000061244.13		14						0	0		1
FALSE	High	Master Protein	Q80UG5	Septin-9 OS=Mus musculus GN=Sept9 PE=1 SV=1	0	215.869	66	0.05	0.0636408	1.036	0.612954	15868.6	15318.7	15577.5	15909.3	15868.6	15318.5	15318.7	15616.8	38	139	38	583	65.5	8.9	429.37	38	cell division;cell organization and biogenesis;regulation of biological process	cytoplasm;cytoskeleton	catalytic activity;nucleotide binding;protein binding	Pf00735, Pf01926, Pf03193, Pf04548	53860	ENSMUSG00000059248.13	Sept9	11	Bacterial invasion of epithelial cells					1	0		1
FALSE	High	Master Protein	P15208	Insulin receptor OS=Mus musculus GN=Insr PE=1 SV=2	0	35.726	8	0.12	0.0636962	1.088	0.612954	963.4	885.4	963.4	933.6	1009.2	885.4	931.7	876.4	9	14	7	1372	155.5	5.95	24.1	9	cell organization and biogenesis;metabolic process;regulation of biological process;response to stimulus	cytosol;endosome;membrane;nucleus;organelle lumen	catalytic activity;nucleotide binding;protein binding;receptor activity;signal transducer activity	Pf00041, Pf00069, Pf00757, Pf01030, Pf07714, Pf14843	16337	ENSMUSG00000005534.10	Insr	8	Adherens junction; Ovarian steroidogenesis; mTOR signaling pathway; Longevity regulating pathway - multiple species; Rap1 signaling pathway; Insulin resistance; Ras signaling pathway; PI3K-Akt signaling pathway; Non-alcoholic fatty liver disease (NAFLD); Phospholipase D signaling pathway; Aldosterone-regulated sodium reabsorption; Longevity regulating pathway; FoxO signaling pathway; AMPK signali…	R-MMU-6811558; R-MMU-74713; R-MMU-74749; R-MMU-77387	R-MMU-9006925; R-MMU-9006934; R-MMU-74751; R-MMU-74752; R-MMU-6811558; R-MMU-74713; R-MMU-1257604; R-MMU-199418; R-MMU-162582; R-MMU-74749; R-MMU-77387	PI5P, PP2A and IER3 Regulate PI3K/AKT Signaling; IRS activation; Signal attenuation; Insulin receptor recycling	PluriNetWork; Focal Adhesion-PI3K-Akt-mTOR-signaling pathway; Leptin Insulin Overlap; Insulin Signaling	34	0		1
FALSE	High	Master Protein	P10630	Eukaryotic initiation factor 4A-II OS=Mus musculus GN=Eif4a2 PE=1 SV=2	0	138.264	45	-0.08	0.0637045	0.943	0.612954	480.9	510.1	485.4	480.9	455.4	491.1	510.1	515.7	19	143	3	407	46.4	5.48	375.3	19	metabolic process;regulation of biological process	cytoplasm	catalytic activity;DNA binding;nucleotide binding;RNA binding	Pf00270, Pf00271, Pf04851	13682	ENSMUSG00000022884.14	Eif4a2	16	RNA transport	R-MMU-156827; R-MMU-72702; R-MMU-72706; R-MMU-1169408; R-MMU-72649; R-MMU-429947	R-MMU-72766; R-MMU-72737; R-MMU-156827; R-MMU-168256; R-MMU-913531; R-MMU-72702; R-MMU-1169410; R-MMU-72706; R-MMU-72613; R-MMU-1280215; R-MMU-392499; R-MMU-72662; R-MMU-1169408; R-MMU-429914; R-MMU-8953854; R-MMU-72649; R-MMU-429947	L13a-mediated translational silencing of Ceruloplasmin expression; Ribosomal scanning and start codon recognition; GTP hydrolysis and joining of the 60S ribosomal subunit; ISG15 antiviral mechanism; Translation initiation complex formation; Deadenylation of mRNA	Translation Factors; mRNA processing	20	0	Phospho [T378]	1
FALSE	High	Master Protein	Q61686	Chromobox protein homolog 5 OS=Mus musculus GN=Cbx5 PE=1 SV=1	0	75.326	59	0.12	0.0637394	1.084	0.612954	6145.6	5667.3	6145.6	6081.5	6746.4	5523.7	5828.9	5667.3	13	58	12	191	22.2	5.86	174.35	13	regulation of biological process	chromosome;nucleus	protein binding	Pf00385, Pf01393	12419	ENSMUSG00000009575.14	Cbx5	15		R-MMU-983231	R-MMU-983231; R-MMU-109582	Factors involved in megakaryocyte development and platelet production		2	1	Phospho [S93]	1
FALSE	High	Master Protein	Q9CQA1	Trafficking protein particle complex subunit 5 OS=Mus musculus GN=Trappc5 PE=1 SV=1	0.001	5.282	7	-0.23	0.0641754	0.852	0.615301	156.4	183.5	156.4	163.5	155	165.8	186.2	183.5	1	2	1	188	20.8	9.66	5.35	1	transport	endoplasmic reticulum;Golgi	protein binding	Pf04051	66682	ENSMUSG00000040236.4	Trappc5	8		R-MMU-204005; R-MMU-8876198	R-MMU-204005; R-MMU-8876198; R-MMU-392499; R-MMU-199977; R-MMU-5653656; R-MMU-199991; R-MMU-948021; R-MMU-446203; R-MMU-597592; R-MMU-9007101	COPII (Coat Protein 2) Mediated Vesicle Transport; RAB GEFs exchange GTP for GDP on RABs		10	0		1
FALSE	High	Master Protein	Q8R464	Cell adhesion molecule 4 OS=Mus musculus GN=Cadm4 PE=1 SV=1	0	7.767	4	0.14	0.0641867	1.106	0.615301	20.3	18.4	21.4	18.9	20.3	17	18.4	18.6	1	1	1	388	42.7	6.3	4.05	1		membrane	protein binding;receptor activity	Pf00047, Pf02124, Pf07679, Pf07686, Pf08205, Pf13895, Pf13927	260299	ENSMUSG00000054793.8	Cadm4	7						0	0		1
FALSE	High	Master Protein	Q9D662	Protein transport protein Sec23B OS=Mus musculus GN=Sec23b PE=1 SV=1	0	159.309	45	-0.1	0.0645011	0.932	0.617426	4082.5	4380.9	4082.5	4092.1	4073.4	4390.9	4190.4	4380.9	25	76	22	767	86.4	6.96	242.88	25	transport	cytoplasm;cytosol;endoplasmic reticulum;membrane	metal ion binding;protein binding	Pf00626, Pf04810, Pf04811, Pf04815, Pf08033	27054	ENSMUSG00000027429.16	Sec23b	2	Protein processing in endoplasmic reticulum					1	3		1
FALSE	High	Master Protein	A2AEB3	Mortality factor 4-like protein 2 (Fragment) OS=Mus musculus GN=Morf4l2 PE=1 SV=1	0.002	3.791	11	0.2	0.0647031	1.149	0.617426	67.6	58.8	70.9	67.6	62.8	58.8	62	58.7	2	2	2	214	23.9	9.82	0	2	cell organization and biogenesis;metabolic process;regulation of biological process;response to stimulus	membrane;nucleus		Pf05712	56397	ENSMUSG00000031422.16	Morf4l2	X						0	0		1
FALSE	High	Master Protein	Q9D1H7	Golgi to ER traffic protein 4 homolog OS=Mus musculus GN=Get4 PE=1 SV=2	0	35.142	20	-0.05	0.0648708	0.968	0.617426	1427.3	1474.5	1457.6	1414.6	1427.3	1465.8	1474.5	1485.5	6	23	6	327	36.5	5.41	59.95	6	regulation of biological process;transport	cytoplasm;cytosol	protein binding	Pf04190	67604	ENSMUSG00000025858.12	Get4	5						0	0		1
FALSE	High	Master Protein	Q8BHJ5	F-box-like/WD repeat-containing protein TBL1XR1 OS=Mus musculus GN=Tbl1xr1 PE=1 SV=1	0	33.082	16	0.12	0.0650689	1.088	0.617426	90.1	82.8	95.5	85.5	90.1	82.8	82.9	78.8	6	11	3	514	55.6	5.63	35	6	cell differentiation;cell organization and biogenesis;metabolic process;regulation of biological process;response to stimulus	nucleus	DNA binding;protein binding	Pf00400, Pf08513, Pf08662	81004	ENSMUSG00000027630.13	Tbl1xr1	3	Wnt signaling pathway	R-MMU-400206	R-MMU-1430728; R-MMU-556833; R-MMU-400206	Regulation of lipid metabolism by Peroxisome proliferator-activated receptor alpha (PPARalpha)		4	0		1
FALSE	High	Master Protein	A0A1B0GRU3	Zinc finger CCCH domain-containing protein 4 OS=Mus musculus GN=Zc3h4 PE=1 SV=1	0	64.416	17	0.11	0.06507	1.08	0.617426	1436.9	1330.6	1404	1436.9	1440.4	1317.1	1330.6	1395.1	13	26	13	1180	127.4	6.55	62.75	13			metal ion binding	Pf00642		ENSMUSG00000059273.9		7						0	0		1
FALSE	High	Master Protein	E9Q5G3	Kinesin-like protein KIF23 OS=Mus musculus GN=Kif23 PE=1 SV=1	0	78.288	22	0.03	0.0651388	1.024	0.617426	1114.7	1088.9	1156.6	1110.1	1114.7	1088.9	1091.9	1062.1	14	35	14	953	108.7	8.66	76.47	14	cell division;cell organization and biogenesis;cellular component movement;metabolic process;regulation of biological process;transport	cytoplasm;cytoskeleton;nucleus	catalytic activity;motor activity;nucleotide binding;protein binding	Pf00225, Pf04111, Pf11559, Pf13870, Pf15294	71819	ENSMUSG00000032254.10	Kif23	9	MicroRNAs in cancer	R-MMU-983189; R-MMU-6811434; R-MMU-2132295; R-MMU-68884	R-MMU-1640170; R-MMU-8856688; R-MMU-168256; R-MMU-68886; R-MMU-983189; R-MMU-69278; R-MMU-6811434; R-MMU-2132295; R-MMU-1280218; R-MMU-6811442; R-MMU-5653656; R-MMU-68884; R-MMU-199991; R-MMU-983231; R-MMU-109582	Kinesins; COPI-dependent Golgi-to-ER retrograde traffic; MHC class II antigen presentation; Mitotic Telophase/Cytokinesis		16	0		1
FALSE	High	Master Protein	G3UVV4	Hexokinase 1, isoform CRA_f OS=Mus musculus GN=Hk1 PE=1 SV=1	0	294.194	49	0.07	0.0656018	1.048	0.618696	18035.3	17211.1	18035.3	17656.1	18507.1	17132.2	17211.1	17333.1	43	169	40	917	101.8	6.67	482.68	43	cellular homeostasis;metabolic process;regulation of biological process;response to stimulus	cytosol;membrane;mitochondrion	catalytic activity;nucleotide binding;protein binding	Pf00349, Pf03727	15275	ENSMUSG00000037012.18	Hk1	10					Glucuronidation; Glycolysis and Gluconeogenesis	2	3		1
FALSE	High	Master Protein	Q6NXI6	Regulation of nuclear pre-mRNA domain-containing protein 2 OS=Mus musculus GN=Rprd2 PE=1 SV=1	0	36.643	8	0.09	0.0656108	1.067	0.618696	769.5	721.4	769.5	738.6	776.8	721.4	715.6	738.1	9	19	9	1469	156.5	7.59	44.98	9				Pf04818	75137	ENSMUSG00000028106.13	Rprd2	3		R-MMU-6807505	R-MMU-6807505; R-MMU-73857; R-MMU-74160	RNA polymerase II transcribes snRNA genes		3	0		1
FALSE	High	Master Protein	O08749	Dihydrolipoyl dehydrogenase, mitochondrial OS=Mus musculus GN=Dld PE=1 SV=2	0	155.816	39	0.1	0.0657765	1.074	0.619563	12626.9	11757.1	12336.2	12626.9	13325.4	12069.4	11697.1	11757.1	15	98	15	509	54.2	7.9	341	15	cellular homeostasis;metabolic process;regulation of biological process	mitochondrion;organelle lumen	catalytic activity;nucleotide binding	Pf00070, Pf00890, Pf01134, Pf01946, Pf02852, Pf03486, Pf07992, Pf12831, Pf13450	13382	ENSMUSG00000020664.10	Dld	12	Valine, leucine and isoleucine degradation; Glycine, serine and threonine metabolism; Pyruvate metabolism; Carbon metabolism; Glycolysis / Gluconeogenesis; Metabolic pathways; Citrate cycle (TCA cycle); Glyoxylate and dicarboxylate metabolism; Propanoate metabolism	R-MMU-6783984; R-MMU-5362517; R-MMU-71403; R-MMU-71064; R-MMU-204174; R-MMU-70895	R-MMU-1430728; R-MMU-1428517; R-MMU-6788656; R-MMU-6783984; R-MMU-162582; R-MMU-5362517; R-MMU-71406; R-MMU-71403; R-MMU-71064; R-MMU-204174; R-MMU-71291; R-MMU-9006931; R-MMU-70895; R-MMU-389661; R-MMU-70268	Glycine degradation; Signaling by Retinoic Acid; Citric acid cycle (TCA cycle); Lysine catabolism; Regulation of pyruvate dehydrogenase (PDH) complex; Branched-chain amino acid catabolism	Fatty Acid Beta Oxidation; Glycolysis and Gluconeogenesis; TCA Cycle	27	0		1
FALSE	High	Master Protein	Q80Y81	Zinc phosphodiesterase ELAC protein 2 OS=Mus musculus GN=Elac2 PE=1 SV=1	0	65.255	17	0.05	0.0659813	1.035	0.620038	1483.4	1432.8	1451.8	1493.5	1483.4	1432.8	1446.4	1428.3	13	29	13	831	92.7	7.34	71.81	13	cell organization and biogenesis;metabolic process	mitochondrion;nucleus	catalytic activity;metal ion binding;RNA binding	Pf00753, Pf12706, Pf13691	68626	ENSMUSG00000020549.14	Elac2	11	RNA transport					1	0		1
FALSE	High	Master Protein	Q8CDG3	Deubiquitinating protein VCIP135 OS=Mus musculus GN=Vcpip1 PE=1 SV=1	0	81.93	18	-0.06	0.0662106	0.96	0.620038	2131.4	2220.5	2153.9	2124.1	2131.4	2176.7	2220.5	2266.3	16	31	16	1220	134.4	7.17	83.52	16	cell organization and biogenesis;metabolic process	cytoplasm;endoplasmic reticulum;Golgi	catalytic activity	Pf02338	70675		Vcpip1	1						0	0		1
FALSE	High	Master Protein	Q99JY0	Trifunctional enzyme subunit beta, mitochondrial OS=Mus musculus GN=Hadhb PE=1 SV=1	0	87.667	41	0.15	0.0662285	1.112	0.620038	6506	5848.2	6524.6	6506	6067.9	5848.2	5901.2	5803.6	19	60	19	475	51.4	9.38	159.6	19	metabolic process	endoplasmic reticulum;membrane;mitochondrion	catalytic activity;nucleotide binding;protein binding;RNA binding	Pf00108, Pf00109, Pf02803	231086	ENSMUSG00000059447.13	Hadhb	5	Valine, leucine and isoleucine degradation; Fatty acid elongation; Metabolic pathways; Fatty acid metabolism; Fatty acid degradation	R-MMU-77285; R-MMU-1482798; R-MMU-77305; R-MMU-77348; R-MMU-77346; R-MMU-77350; R-MMU-77310	R-MMU-1430728; R-MMU-77289; R-MMU-77286; R-MMU-77285; R-MMU-1482798; R-MMU-1483257; R-MMU-77305; R-MMU-77348; R-MMU-77346; R-MMU-8978868; R-MMU-77350; R-MMU-556833; R-MMU-1483206; R-MMU-77310	Beta oxidation of myristoyl-CoA to lauroyl-CoA; Acyl chain remodeling of CL; Beta oxidation of palmitoyl-CoA to myristoyl-CoA; Beta oxidation of octanoyl-CoA to hexanoyl-CoA; Beta oxidation of decanoyl-CoA to octanoyl-CoA-CoA; Beta oxidation of hexanoyl-CoA to butanoyl-CoA; Beta oxidation of lauroyl-CoA to decanoyl-CoA-CoA	Fatty Acid Beta Oxidation	20	0		1
FALSE	High	Master Protein	P68373	Tubulin alpha-1C chain OS=Mus musculus GN=Tuba1c PE=1 SV=1	0	359.244	73	-0.11	0.0662675	0.927	0.620038	35327.1	38109.6	35327.1	35507.7	32583.2	38290.8	37434.5	38109.6	28	386	3	449	49.9	5.1	1218.65	28	cell organization and biogenesis	cytoplasm;cytoskeleton;membrane;nucleus	catalytic activity;nucleotide binding;structural molecule activity	Pf00091, Pf03953	22146	ENSMUSG00000043091.8	Tuba1c	15	Gap junction; Apoptosis; Phagosome	R-MMU-5620924; R-MMU-5632684; R-MMU-5610787	R-MMU-5620924; R-MMU-5617833; R-MMU-5632684; R-MMU-5610787; R-MMU-162582; R-MMU-5358351; R-MMU-1852241	Intraflagellar transport; Hedgehog 'on' state; Hedgehog 'off' state		10	30		1
FALSE	High	Master Protein	J3QK52	Nucleolar complex protein 2 homolog OS=Mus musculus GN=Noc2l PE=1 SV=1	0	90.62	21	0.07	0.0662844	1.052	0.620038	5443.3	5175.7	5443.3	5405.3	5755	5175.7	5294.4	5112.4	15	57	3	750	85.6	5.83	141.93	15	cell death;cell organization and biogenesis;metabolic process;regulation of biological process;response to stimulus	cytosol;nucleus	protein binding;RNA binding	Pf03715	57741	ENSMUSG00000095567.7	Noc2l	4		R-MMU-6804756	R-MMU-212436; R-MMU-6804756; R-MMU-5633007; R-MMU-73857; R-MMU-74160; R-MMU-3700989	Regulation of TP53 Activity through Phosphorylation		6	12		1
FALSE	High	Master Protein	Q8C3W1	Uncharacterized protein C1orf198 homolog OS=Mus musculus PE=1 SV=1	0	19.145	19	0.15	0.0665176	1.107	0.620038	281.8	254.4	279	281.8	286.6	254.4	250.8	272.5	4	12	4	322	35.3	5.24	12.22	4		cytoplasm;cytosol			69551	ENSMUSG00000031983.7	2310022B05Rik	8						0	0		1
FALSE	High	Master Protein	Q80SW1	Putative adenosylhomocysteinase 2 OS=Mus musculus GN=Ahcyl1 PE=1 SV=1	0	78.683	31	0.04	0.0665499	1.028	0.620038	4883.9	4748.7	4883.9	4846.6	5002	4733	4748.7	4768.2	18	56	8	530	58.9	6.89	142.59	18	metabolic process;regulation of biological process;response to stimulus;transport	cytoplasm;cytosol;endoplasmic reticulum;membrane	catalytic activity;nucleotide binding;protein binding;RNA binding	Pf00670, Pf01262, Pf01488, Pf02254, Pf02826, Pf05221	229709	ENSMUSG00000027893.14	Ahcyl1	3	Metabolic pathways; Cysteine and methionine metabolism	R-MMU-5578775	R-MMU-5578775; R-MMU-397014; R-MMU-5576891	Ion homeostasis	One carbon metabolism and related pathways	6	8		1
FALSE	Medium	Master Protein	Q9Z2Z6	Mitochondrial carnitine/acylcarnitine carrier protein OS=Mus musculus GN=Slc25a20 PE=1 SV=1	0.018	2.097	3	0.4	0.066571	1.321	0.620038	34.9	26.4	36.3	33.4	34.9	28.4	20.7	26.4	1	1	1	301	33	9.11	1.94	1	transport	cytosol;membrane;mitochondrion	transporter activity	Pf00153	57279	ENSMUSG00000032602.6	Slc25a20	9		R-MMU-200425	R-MMU-1430728; R-MMU-556833; R-MMU-8978868; R-MMU-200425	Import of palmitoyl-CoA into the mitochondrial matrix	Fatty Acid Beta Oxidation; Mitochondrial LC-Fatty Acid Beta-Oxidation	6	0		1
FALSE	High	Master Protein	Q99LE6	ATP-binding cassette sub-family F member 2 OS=Mus musculus GN=Abcf2 PE=1 SV=1	0	185.929	42	0.04	0.0666289	1.028	0.620038	10762.7	10468.1	10993.5	10762.7	10654.7	10468.1	10608.5	10401.8	30	120	30	628	71.7	7.05	314.9	30		membrane;mitochondrion	catalytic activity;nucleotide binding	Pf00005, Pf12848	27407	ENSMUSG00000028953.10	Abcf2	5						0	0		1
FALSE	High	Master Protein	Q9D6N1	Carbonic anhydrase 13 OS=Mus musculus GN=Ca13 PE=1 SV=1	0	9.855	10	-0.1	0.0666373	0.932	0.620038	665.6	714.1	665.6	675.8	652.1	690.7	714.1	750	4	9	4	262	29.5	6.65	13.56	4	metabolic process	cytosol	catalytic activity;metal ion binding	Pf00194	71934	ENSMUSG00000027555.8	Car13	3	Nitrogen metabolism	R-MMU-1475029	R-MMU-1430728; R-MMU-1475029	Reversible hydration of carbon dioxide		3	0		1
FALSE	High	Master Protein	P45952	Medium-chain specific acyl-CoA dehydrogenase, mitochondrial OS=Mus musculus GN=Acadm PE=1 SV=1	0	104.865	51	0.05	0.0669087	1.033	0.620038	4349.9	4211.8	4375.1	4261.8	4349.9	4211.8	4260.4	4192.3	17	51	17	421	46.5	8.37	153.28	17	cell differentiation;cell organization and biogenesis;metabolic process;regulation of biological process;response to stimulus	membrane;mitochondrion;nucleus;organelle lumen	catalytic activity;nucleotide binding;protein binding	Pf00441, Pf02770, Pf02771, Pf08028	11364	ENSMUSG00000062908.12	Acadm	3	Metabolic pathways; beta-Alanine metabolism; Fatty acid metabolism; Propanoate metabolism; Fatty acid degradation; Valine, leucine and isoleucine degradation; PPAR signaling pathway; Carbon metabolism	R-MMU-77288; R-MMU-77348; R-MMU-77346	R-MMU-1430728; R-MMU-77288; R-MMU-77289; R-MMU-77286; R-MMU-556833; R-MMU-77348; R-MMU-77346; R-MMU-8978868	mitochondrial fatty acid beta-oxidation of unsaturated fatty acids; Beta oxidation of octanoyl-CoA to hexanoyl-CoA; Beta oxidation of decanoyl-CoA to octanoyl-CoA-CoA	Fatty Acid Beta Oxidation; PPAR signaling pathway; Mitochondrial LC-Fatty Acid Beta-Oxidation	19	0		1
FALSE	High	Master Protein	Q8CIH9	Amidophosphoribosyltransferase OS=Mus musculus GN=Ppat PE=1 SV=1	0	71.145	37	-0.05	0.0670746	0.963	0.620038	1352.7	1404.1	1352.7	1379.7	1329.7	1404.1	1412.3	1384.1	14	34	14	517	57.4	6.96	89.78	14	cell organization and biogenesis;metabolic process;response to stimulus;transport		catalytic activity;metal ion binding	Pf00156, Pf00310, Pf13230, Pf13522, Pf13537	231327	ENSMUSG00000029246.14	Ppat	5	Alanine, aspartate and glutamate metabolism; Metabolic pathways; Purine metabolism	R-MMU-73817	R-MMU-1430728; R-MMU-15869; R-MMU-8956320; R-MMU-73817	Purine ribonucleoside monophosphate biosynthesis	Purine metabolism	8	0		1
FALSE	High	Master Protein	E9Q4G8	CD166 antigen OS=Mus musculus GN=Alcam PE=1 SV=1	0	8.458	3	0.13	0.0671146	1.091	0.620038	70.6	64.7	70.6	68.5	75	64.6	65.2	64.7	1	3	1	555	61.9	6.06	11.09	1	cellular component movement	membrane	protein binding	Pf07679, Pf08205, Pf13895, Pf13927		ENSMUSG00000022636.13		16						0	0		1
FALSE	High	Master Protein	Q9CWX9	Probable ATP-dependent RNA helicase DDX47 OS=Mus musculus GN=Ddx47 PE=2 SV=2	0	84.937	35	0.09	0.0672567	1.062	0.620038	1559.5	1468	1585.3	1534.5	1559.5	1439.6	1468	1526.2	11	35	11	455	50.6	9.1	108.17	11	cell death;metabolic process;regulation of biological process;response to stimulus	cytoplasm;membrane;nucleus	catalytic activity;nucleotide binding;RNA binding	Pf00270, Pf00271	67755	ENSMUSG00000030204.10	Ddx47	6		R-MMU-6791226	R-MMU-8868773; R-MMU-6791226; R-MMU-72312; R-MMU-8953854	Major pathway of rRNA processing in the nucleolus and cytosol		4	0		1
FALSE	High	Master Protein	Q3UGR5	Haloacid dehalogenase-like hydrolase domain-containing protein 2 OS=Mus musculus GN=Hdhd2 PE=1 SV=2	0	16.914	17	0.16	0.0674676	1.114	0.620087	117.5	105.5	117.5	125.5	116.8	115.2	105.5	103.7	3	8	3	259	28.7	6.05	22.39	3	metabolic process		catalytic activity;metal ion binding;protein binding	Pf00702, Pf13242, Pf13344, Pf13419	76987	ENSMUSG00000025421.14	Hdhd2	18						0	0		1
FALSE	High	Master Protein	D3Z079	Syntaxin-binding protein 5 OS=Mus musculus GN=Stxbp5 PE=1 SV=1	0	10.514	3	-0.11	0.0678189	0.93	0.620087	46.4	49.9	46.9	42	46.4	52.3	49.9	49	2	3	2	1116	123.5	7.11	7.79	2	cell organization and biogenesis;regulation of biological process;transport	cytoplasm;cytosol;membrane	enzyme regulator activity;protein binding	Pf00400, Pf00957, Pf08366	78808	ENSMUSG00000019790.17	Stxbp5	10						0	0		1
FALSE	High	Master Protein	P27661	Histone H2AX OS=Mus musculus GN=H2afx PE=1 SV=2	0	134.209	54	0.15	0.0679937	1.11	0.620087	36232.5	32639.6	35234.5	36232.5	39452.9	32527.6	34434	32639.6	14	131	10	143	15.1	10.74	348.5	14	metabolic process;regulation of biological process;response to stimulus	chromosome;nucleus	DNA binding;protein binding	Pf00125, Pf00808	15270	ENSMUSG00000049932.3	H2afx	9	Alcoholism; Systemic lupus erythematosus	R-MMU-69473; R-MMU-912497; R-MMU-5334727; R-MMU-573389; R-MMU-5693571; R-MMU-1221633; R-MMU-5693565	R-MMU-5693532; R-MMU-69473; R-MMU-1640170; R-MMU-912497; R-MMU-5334727; R-MMU-573389; R-MMU-69620; R-MMU-5693606; R-MMU-73894; R-MMU-69481; R-MMU-5693571; R-MMU-1221633; R-MMU-5693565	G2/M DNA damage checkpoint; Meiotic Recombination; Mus musculus biological processes; NoRC negatively regulates rRNA expression; Nonhomologous End-Joining (NHEJ); Meiotic Synapsis; Recruitment and ATM-mediated phosphorylation of repair and signaling proteins at DNA double strand breaks	miRNA regulation of DNA Damage Response; Proteasome Degradation	17	4		1
FALSE	High	Master Protein	Q9D168	Integrator complex subunit 12 OS=Mus musculus GN=Ints12 PE=1 SV=1	0.001	4.374	4	0.48	0.0681728	1.393	0.620087	52.8	37.9	54.2	52.8	51.4	47.2	37.9	37.4	2	3	2	461	48.5	9.69	1.98	2	metabolic process;regulation of biological process;response to stimulus	nucleus	metal ion binding;protein binding	Pf00130, Pf00628, Pf13831	71793	ENSMUSG00000028016.9	Ints12	3		R-MMU-6807505	R-MMU-6807505; R-MMU-73857; R-MMU-74160	RNA polymerase II transcribes snRNA genes		3	0		1
FALSE	Medium	Master Protein	E9Q7S1	Zinc finger protein 106 OS=Mus musculus GN=Zfp106 PE=1 SV=1	0.026	1.845	0	-0.1	0.0682385	0.936	0.620087	440.5	470.5	440.5	446.7	428	484.6	470.5	450.5	1	4	1	1865	205.6	7.47	0	1			protein binding	Pf00400		ENSMUSG00000027288.16		2						0	0		1
FALSE	High	Master Protein	Q3UM45	Protein phosphatase 1 regulatory subunit 7 OS=Mus musculus GN=Ppp1r7 PE=1 SV=2	0	100.399	60	-0.03	0.0682965	0.981	0.620087	3488.2	3557.2	3489.8	3488.2	3417.9	3557.2	3519.5	3633.7	18	51	18	361	41.3	4.92	154.94	18	regulation of biological process	chromosome;nucleus	protein binding	Pf12799, Pf13855, Pf14580	66385	ENSMUSG00000026275.13	Ppp1r7	1						0	0		1
FALSE	Medium	Master Protein	A0A087WPD9	Protein 1700057G04Rik OS=Mus musculus GN=1700057G04Rik PE=4 SV=1	0.047	1.491	4	-0.09	0.0684266	0.937	0.620087	408.6	436.2	415.3	404.7	408.6	421.3	450.3	436.2	1	3	1	156	17.7	5.97	6.41	1				Pf03803		ENSMUSG00000074139.8		9						0	0		1
FALSE	High	Master Protein	P28271	Cytoplasmic aconitate hydratase OS=Mus musculus GN=Aco1 PE=1 SV=3	0	51.13	21	-0.09	0.0685776	0.941	0.620087	2317.3	2463.1	2317.3	2348.4	2305	2463.1	2436.9	2615	16	29	16	889	98.1	7.5	61.68	16	cellular homeostasis;metabolic process;regulation of biological process;response to stimulus;transport	cytoplasm;cytosol;endoplasmic reticulum;Golgi;mitochondrion	catalytic activity;metal ion binding;RNA binding	Pf00330, Pf00694	11428	ENSMUSG00000028405.9	Aco1	4	Glyoxylate and dicarboxylate metabolism; Metabolic pathways; 2-Oxocarboxylic acid metabolism; Carbon metabolism; Biosynthesis of amino acids; Citrate cycle (TCA cycle)	R-MMU-917937	R-MMU-382551; R-MMU-917937	Iron uptake and transport	mRNA processing	9	0		1
FALSE	High	Master Protein	G3X9Q6	La-related protein 4 OS=Mus musculus GN=Larp4 PE=1 SV=1	0	75.057	21	0.04	0.0686696	1.03	0.620087	3651.2	3544.2	3617.7	3651.2	3747.7	3544.2	3474.7	3601.4	15	47	14	719	79.7	6.51	109.07	15	cell organization and biogenesis;metabolic process;regulation of biological process	cytoplasm;cytosol;membrane	RNA binding	Pf05383, Pf14259	207214	ENSMUSG00000023025.15	Larp4	15						0	1		1
FALSE	High	Master Protein	Q3UPF5	Zinc finger CCCH-type antiviral protein 1 OS=Mus musculus GN=Zc3hav1 PE=1 SV=1	0	100.658	27	0.09	0.0687511	1.068	0.620087	5778.7	5411.5	5778.7	5697.8	5878.6	5411.5	5663.4	5339.6	21	51	21	946	106.6	8.27	131.1	21	defense response;regulation of biological process;response to stimulus	cytoplasm;cytosol;endosome;nucleus;vacuole	catalytic activity;metal ion binding;protein binding;RNA binding	Pf00644	78781	ENSMUSG00000029826.14	Zc3hav1	6						0	0		1
FALSE	Low	Master Protein	Q3UY96	Cilia- and flagella-associated protein 74 OS=Mus musculus GN=Cfap74 PE=2 SV=3	0.076	1.253	0	-0.22	0.0689711	0.861	0.620087	42.3	49.2	47.7	41.3	42.3	49.2	56.4	48.7	1	2	1	1578	178.8	6.98	2.11	1	cell organization and biogenesis	cytoplasm;cytoskeleton		Pf05667, Pf13514	544678	ENSMUSG00000078490.9	2010015L04Rik; Cfap74	4						0	0	Phospho [Y420]	1
FALSE	High	Master Protein	P97452	Ribosome biogenesis protein BOP1 OS=Mus musculus GN=Bop1 PE=1 SV=1	0	75.045	23	0.05	0.0696687	1.032	0.620087	1916.5	1857.2	1916.5	1883.6	1933.2	1857	1857.2	1884.5	16	56	16	732	82.5	6.28	147.51	16	cell organization and biogenesis;cell proliferation;metabolic process;regulation of biological process	nucleus	protein binding;RNA binding	Pf00400, Pf08145	12181	ENSMUSG00000022557.10	Bop1	15		R-MMU-6791226	R-MMU-8868773; R-MMU-6791226; R-MMU-72312; R-MMU-8953854	Major pathway of rRNA processing in the nucleolus and cytosol		4	0		1
FALSE	High	Master Protein	Q62347	Cyclic AMP-responsive element-binding protein 1 OS=Mus musculus GN=Creb1 PE=1 SV=1	0	46.733	21	0.03	0.0696749	1.021	0.620087	1488.8	1457.8	1526.2	1488.8	1481.3	1457.8	1462.1	1444.6	5	25	3	287	30.9	6.37	82.27	5	cell differentiation;cell organization and biogenesis;metabolic process;regulation of biological process;response to stimulus;transport	chromosome;mitochondrion;nucleus;organelle lumen	DNA binding;protein binding	Pf00170, Pf02173	12912	ENSMUSG00000025958.14	Creb1	1					Estrogen signaling; Hypothetical Network for Drug Addiction; Mitochondrial Gene Expression; SIDS Susceptibility Pathways; PluriNetWork; miRNA regulation of DNA Damage Response; Focal Adhesion-PI3K-Akt-mTOR-signaling pathway; White fat cell differentiation; p38 MAPK Signaling Pathway; IL-3 Signaling Pathway; Myometrial Relaxation and Contraction Pathways; Adipogenesis genes; IL-2 Signaling Pathway…	14	2		1
FALSE	High	Master Protein	Q0PL79	RPA interacting protein delta 2 OS=Mus musculus GN=Rpain PE=1 SV=1	0	7.152	12	-0.2	0.0697765	0.87	0.620087	53.6	61.7	52.5	53.6	56.8	61.7	68	58.2	1	3	1	106	12.1	5.06	5.42	1	metabolic process;response to stimulus;transport	cytoplasm;nucleus	metal ion binding;protein binding	Pf14766	69723	ENSMUSG00000018449.12	Rpain	11						0	0		1
FALSE	High	Master Protein	Q9D8L3	Signal sequence receptor, delta OS=Mus musculus GN=Ssr4 PE=1 SV=1	0	28.655	23	0.04	0.0697944	1.029	0.620087	1169.1	1136.6	1166.6	1169.1	1224.9	1146.8	1136.6	1096.9	4	20	4	173	19	5.78	49.87	4		endoplasmic reticulum;membrane		Pf05404	20832	ENSMUSG00000002014.12	Ssr4	X						0	0		1
FALSE	High	Master Protein	A0A0G2JF33	Protein FAM133B OS=Mus musculus GN=Fam133b PE=1 SV=1	0.001	4.414	7	0.22	0.0698064	1.165	0.620087	289.9	248.7	289.9	262.1	290.5	248.7	247.4	261.1	1	3	1	109	13	10.42	8.13	1						ENSMUSG00000058503.11		5						0	0		1
FALSE	High	Master Protein	E9QMR2	Dedicator of cytokinesis protein 9 OS=Mus musculus GN=Dock9 PE=1 SV=1	0	22.39	3	0.15	0.0700244	1.107	0.620087	354.5	320.2	354.5	333.8	359.7	336.1	320.2	319	5	13	5	2058	234.8	7.56	37.16	5	regulation of biological process;response to stimulus	membrane	protein binding	Pf00169, Pf06920, Pf11878, Pf14429	105445	ENSMUSG00000025558.16	Dock9	14		R-MMU-983231	R-MMU-983231; R-MMU-109582	Factors involved in megakaryocyte development and platelet production		2	0		1
FALSE	High	Master Protein	Q5RJG1	Nucleolar protein 10 OS=Mus musculus GN=Nol10 PE=2 SV=1	0	48.951	19	0.04	0.0700364	1.029	0.620087	846.3	822.3	858.1	846.3	837.3	838.1	822.3	822	10	21	10	687	80	8.19	62.43	10		nucleus	protein binding;RNA binding	Pf08159	217431	ENSMUSG00000061458.8	Nol10	12						0	0		1
FALSE	High	Master Protein	Q64105	Sepiapterin reductase OS=Mus musculus GN=Spr PE=1 SV=1	0	67.494	60	-0.08	0.0701547	0.944	0.620087	2419.1	2563.6	2513.5	2376.1	2419.1	2563.6	2511.9	2630.1	12	37	12	261	27.9	5.74	116.89	12	cell organization and biogenesis;metabolic process;regulation of biological process;response to stimulus	cytoplasm;cytosol;mitochondrion	catalytic activity;protein binding	Pf00106, Pf08659	20751		Spr	6						0	0		1
FALSE	High	Master Protein	B7ZC46	Septin-8 OS=Mus musculus GN=Sept8 PE=1 SV=1	0	61.122	24	-0.05	0.0701823	0.969	0.620087	821	847.2	829.2	798.7	821	833.7	854.1	847.2	11	52	6	440	50.9	6.09	145.34	11		cytoplasm;cytoskeleton	nucleotide binding	Pf00735	20362	ENSMUSG00000018398.18	Sept8	11						0	0		1
FALSE	High	Master Protein	E9PVA6	ARF GTPase-activating protein GIT2 OS=Mus musculus GN=Git2 PE=1 SV=1	0	16.934	10	-0.09	0.070224	0.941	0.620087	905.6	962.8	905.6	899.1	909.9	964.4	923	962.8	6	13	5	759	84.4	7.59	29.23	6	regulation of biological process;response to stimulus		enzyme regulator activity;metal ion binding;protein binding	Pf01412, Pf08518, Pf12205, Pf12796, Pf13637, Pf13857	26431	ENSMUSG00000041890.17	Git2	5					Integrin-mediated Cell Adhesion	1	0		1
FALSE	High	Master Protein	Q8CHK3	Lysophospholipid acyltransferase 7 OS=Mus musculus GN=Mboat7 PE=1 SV=1	0	7.471	3	0.21	0.0705002	1.156	0.620087	95.6	82.8	103.8	95.6	89.1	80.9	87.8	82.8	1	2	1	473	53.4	8.69	7.26	1	metabolic process	membrane	catalytic activity	Pf03062	77582	ENSMUSG00000035596.14	Mboat7	7	Glycerophospholipid metabolism	R-MMU-1482922	R-MMU-1430728; R-MMU-1482922; R-MMU-556833; R-MMU-1483257; R-MMU-1483206	Acyl chain remodelling of PI		6	0		1
FALSE	High	Master Protein	P63017	Heat shock cognate 71 kDa protein OS=Mus musculus GN=Hspa8 PE=1 SV=1	0	749.22	84	-0.06	0.0705082	0.962	0.620087	95883.9	99694.8	95883.9	98388.8	93999	99694.8	99048	101504	67	714	59	646	70.8	5.52	2206.31	67	cell organization and biogenesis;metabolic process;regulation of biological process;transport	cell surface;cytoplasm;cytosol;endosome;membrane;nucleus;spliceosomal complex;vacuole	catalytic activity;nucleotide binding;protein binding;RNA binding	Pf00012, Pf02463, Pf06723	15481	ENSMUSG00000015656.17	Hspa8	9	Spliceosome; Endocytosis; Longevity regulating pathway - multiple species; Antigen processing and presentation; Toxoplasmosis; Estrogen signaling pathway; Legionellosis; Epstein-Barr virus infection; Measles; MAPK signaling pathway; Protein processing in endoplasmic reticulum; Influenza A	R-MMU-3371453; R-MMU-432722; R-MMU-72163; R-MMU-3371568; R-MMU-6798695; R-MMU-450408; R-MMU-888590; R-MMU-3371497; R-MMU-8876725; R-MMU-8856828	R-MMU-3371453; R-MMU-432722; R-MMU-168256; R-MMU-597592; R-MMU-72163; R-MMU-3371568; R-MMU-392499; R-MMU-5653656; R-MMU-6798695; R-MMU-199991; R-MMU-450408; R-MMU-199992; R-MMU-888590; R-MMU-3371497; R-MMU-112316; R-MMU-421837; R-MMU-112315; R-MMU-8876725; R-MMU-112310; R-MMU-8953897; R-MMU-450531; R-MMU-8856828; R-MMU-2262752; R-MMU-8953854; R-MMU-3371571; R-MMU-72172; R-MMU-72203; R-MMU-168249;…	Regulation of HSF1-mediated heat shock response; Golgi Associated Vesicle Biogenesis; mRNA Splicing - Major Pathway; Attenuation phase; Neutrophil degranulation; AUF1 (hnRNP D0) binds and destabilizes mRNA; GABA synthesis, release, reuptake and degradation; HSP90 chaperone cycle for steroid hormone receptors (SHR); Protein methylation; Clathrin-mediated endocytosis	Exercise-induced Circadian Regulation; MAPK signaling pathway; Exercise-induced Circadian Regulation	44	8		1
FALSE	High	Master Protein	Q8VDP2	UPF0428 protein CXorf56 homolog OS=Mus musculus PE=1 SV=1	0.008	2.705	4	0.18	0.0706944	1.132	0.620112	210.5	186	210.5	198.1	222.4	185.9	197.1	186	1	4	1	222	25.6	8.73	8.19	1					77644	ENSMUSG00000006423.15	C330007P06Rik	X						0	0		1
FALSE	High	Master Protein	Q80X32	UPF0461 protein C5orf24 homolog OS=Mus musculus PE=2 SV=1	0	11.758	27	0.09	0.07094	1.062	0.621863	650.5	612.5	629.8	659.3	650.5	612.5	593.1	630.1	4	8	4	188	20.1	9.92	5.5	4					78521	ENSMUSG00000045767.8	B230219D22Rik	13						0	0		1
FALSE	High	Master Protein	Q9D666	SUN domain-containing protein 1 OS=Mus musculus GN=Sun1 PE=1 SV=2	0	49.082	16	0.08	0.0710759	1.06	0.62243	1193.9	1126.8	1243.5	1193.9	1168.6	1126.8	1165.6	1095.5	13	28	13	913	101.9	6.81	62.2	13	cell differentiation;cell organization and biogenesis;cellular component movement;response to stimulus;transport	cytoplasm;membrane;nucleus	protein binding	Pf07738, Pf09387	77053	ENSMUSG00000036817.14	Sun1	5		R-MMU-5334727; R-MMU-1221633	R-MMU-5334727; R-MMU-1221633	Mus musculus biological processes; Meiotic Synapsis		2	0	Phospho [S472]	1
FALSE	High	Master Protein	Q8BMK1	Methyltransferase-like protein 2 OS=Mus musculus GN=Mettl2 PE=2 SV=2	0.007	2.853	2	0.2	0.0710967	1.145	0.62243	69.1	60.4	65.8	69.1	72.3	60.4	56.2	65.2	1	2	1	389	43.9	6.2	1.85	1	metabolic process		catalytic activity	Pf01209, Pf05175, Pf08241, Pf08242, Pf11041, Pf12847, Pf13489, Pf13649, Pf13659, Pf13847	52686	ENSMUSG00000020691.13	Mettl2	11						0	0		1
FALSE	High	Master Protein	J3JS94	EKC/KEOPS complex subunit Lage3 OS=Mus musculus GN=Lage3 PE=1 SV=1	0	6.873	19	0.11	0.0712761	1.078	0.623194	286.4	265.6	286.4	277.8	309.5	265.6	271.5	253.9	2	3	2	111	11.6	8.24	6.46	2	metabolic process	nucleus		Pf09341	66192	ENSMUSG00000015289.4	Lage3	X						0	0		1
FALSE	High	Master Protein	E9QAQ5	Glycogen synthase kinase-3 beta OS=Mus musculus GN=Gsk3b PE=1 SV=1	0	39.596	32	-0.09	0.0717491	0.939	0.623809	1821.1	1939.3	1814.7	1821.1	1896.4	1977.1	1886.4	1939.3	11	23	6	433	48	8.78	63.35	11	cell differentiation;cell organization and biogenesis;cell proliferation;cellular component movement;development;metabolic process;regulation of biological process;response to stimulus;transport	cytoplasm;cytosol;membrane;mitochondrion;nucleus	catalytic activity;nucleotide binding;protein binding	Pf00069, Pf01636, Pf07714, Pf14531	56637	ENSMUSG00000022812.13	Gsk3b	16					ErbB signaling pathway; IL-5 Signaling Pathway; MicroRNAs in Cardiomyocyte Hypertrophy; PluriNetWork; Alzheimers Disease; Chemokine signaling pathway; TNF-alpha NF-kB Signaling Pathway; Delta-Notch Signaling Pathway; Focal Adhesion-PI3K-Akt-mTOR-signaling pathway; IL-7 Signaling Pathway; Glycogen Metabolism; ESC Pluripotency Pathways; IL-3 Signaling Pathway; IL-6 signaling Pathway; Wnt Signaling …	19	5	Phospho [Y216]	1
FALSE	High	Master Protein	O35054	Claudin-4 OS=Mus musculus GN=Cldn4 PE=1 SV=1	0	12.753	17	0.04	0.0718727	1.027	0.623809	493	479.9	489.4	506.3	493	479.9	482.6	460.9	3	8	3	210	22.3	8.29	18.95	3	response to stimulus;transport	membrane	protein binding;structural molecule activity;transporter activity	Pf00822	12740	ENSMUSG00000047501.3	Cldn4	5	Tight junction; Leukocyte transendothelial migration; Hepatitis C; Cell adhesion molecules (CAMs)					4	0		1
FALSE	High	Master Protein	E9QMK9	Protein 9030617O03Rik OS=Mus musculus GN=9030617O03Rik PE=1 SV=1	0	13.605	8	-0.07	0.071884	0.951	0.623809	397.3	417.6	386.1	398.5	397.3	417.6	402.2	427	5	7	5	647	69.9	7.34	12.99	5	metabolic process	mitochondrion;organelle lumen	catalytic activity	Pf07286, Pf14336	217830	ENSMUSG00000021185.15	9030617O03Rik; Dglucy	12						0	0		1
FALSE	High	Master Protein	P31750	RAC-alpha serine/threonine-protein kinase OS=Mus musculus GN=Akt1 PE=1 SV=2	0	45.108	27	-0.03	0.0719182	0.976	0.623809	3173.7	3250.7	3174.3	3146.5	3173.7	3263.5	3250.7	3190.6	12	28	7	480	55.7	5.9	69.67	12	cell death;cell differentiation;cell organization and biogenesis;defense response;development;metabolic process;regulation of biological process;response to stimulus;transport	cytoplasm;cytoskeleton;cytosol;membrane;mitochondrion;nucleus	catalytic activity;enzyme regulator activity;nucleotide binding;protein binding	Pf00069, Pf00169, Pf00433, Pf07714, Pf14531, Pf15413	11651	ENSMUSG00000001729.14	Akt1	12	Progesterone-mediated oocyte maturation; Platelet activation; Thyroid hormone signaling pathway; Fc epsilon RI signaling pathway; Chagas disease (American trypanosomiasis); Toxoplasmosis; B cell receptor signaling pathway; cAMP signaling pathway; Prostate cancer; AGE-RAGE signaling pathway in diabetic complications; Focal adhesion; Osteoclast differentiation; Hepatitis C; Chronic myeloid leukemia…	R-MMU-69202; R-MMU-3769402; R-MMU-8849469; R-MMU-392451; R-MMU-450385; R-MMU-1358803; R-MMU-203615; R-MMU-5628897; R-MMU-211163; R-MMU-114604; R-MMU-198323; R-MMU-5218920; R-MMU-8876198; R-MMU-6811558; R-MMU-389357; R-MMU-6804757; R-MMU-389513; R-MMU-165159; R-MMU-1474151; R-MMU-450604; R-MMU-198693; R-MMU-6804758; R-MMU-6804759; R-MMU-354192; R-MMU-8948751	R-MMU-69202; R-MMU-3769402; R-MMU-1257604; R-MMU-8863795; R-MMU-199418; R-MMU-168256; R-MMU-186712; R-MMU-203765; R-MMU-8849469; R-MMU-69278; R-MMU-1280218; R-MMU-392451; R-MMU-202131; R-MMU-450385; R-MMU-453279; R-MMU-397795; R-MMU-1640170; R-MMU-1358803; R-MMU-162582; R-MMU-73857; R-MMU-203615; R-MMU-388396; R-MMU-5628897; R-MMU-211163; R-MMU-76002; R-MMU-114604; R-MMU-388841; R-MMU-450531; R-M…	Cyclin E associated events during G1/S transition ; Deactivation of the beta-catenin transactivating complex; PTK6 Regulates RTKs and Their Effectors AKT1 and DOK1; G beta:gamma signalling through PI3Kgamma; Butyrate Response Factor 1 (BRF1) binds and destabilizes mRNA; Downregulation of ERBB2:ERBB3 signaling; eNOS activation; TP53 Regulates Metabolic Genes; AKT-mediated inactivation of FOXO1A; G…	IL-9 Signaling Pathway; Estrogen signaling; EPO Receptor Signaling; Apoptosis; Endochondral Ossification; IL-5 Signaling Pathway; MicroRNAs in Cardiomyocyte Hypertrophy; PluriNetWork; Chemokine signaling pathway; TNF-alpha NF-kB Signaling Pathway; Primary Focal Segmental Glomerulosclerosis FSGS; Delta-Notch Signaling Pathway; Focal Adhesion-PI3K-Akt-mTOR-signaling pathway; IL-7 Signaling Pathway;…	175	5		1
FALSE	High	Master Protein	Q6PB44	Tyrosine-protein phosphatase non-receptor type 23 OS=Mus musculus GN=Ptpn23 PE=1 SV=2	0	157.741	24	-0.02	0.0720816	0.984	0.623809	6202.1	6301.1	6135.9	6202.1	6257.7	6293.2	6301.1	6438.7	35	88	35	1692	185.1	6.8	225.02	35	cell organization and biogenesis;metabolic process;regulation of biological process;transport	cytoplasm;cytoskeleton;cytosol;endosome;nucleus	catalytic activity;protein binding	Pf00102, Pf03097, Pf13949	104831	ENSMUSG00000036057.11	Ptpn23	9						0	0		1
FALSE	High	Master Protein	Q8VBZ3	Cleft lip and palate transmembrane protein 1 homolog OS=Mus musculus GN=Clptm1 PE=1 SV=1	0	24.587	11	0.16	0.0722412	1.121	0.623809	213.9	190.8	222.2	199.3	213.9	190.8	196.1	171	4	12	4	664	75.2	6.3	33.78	4	cell differentiation;development;regulation of biological process	membrane		Pf05602	56457	ENSMUSG00000002981.10	Clptm1	7						0	0		1
FALSE	High	Master Protein	Q8BIG7	Catechol O-methyltransferase domain-containing protein 1 OS=Mus musculus GN=Comtd1 PE=1 SV=1	0	13.689	18	0.34	0.0722689	1.264	0.623809	129	102	129	123.9	129.8	102	117.3	96.1	3	5	3	262	28.9	8.32	18.73	3	metabolic process	membrane;mitochondrion	catalytic activity	Pf01596, Pf13578, Pf13659	69156	ENSMUSG00000021773.10	Comtd1	14						0	0		1
FALSE	High	Master Protein	Q9JIS3	Single-pass membrane and coiled-coil domain-containing protein 4 OS=Mus musculus GN=Smco4 PE=3 SV=2	0.002	4.144	14	0.2	0.0723955	1.146	0.624504	187.7	163.8	190.4	175.9	187.7	163.8	173.9	150.6	2	6	2	59	6.7	10.29	8.9	2		membrane			170748	ENSMUSG00000058173.12	BC017612; Smco4	9						0	0		1
FALSE	High	Master Protein	Q9CYH2	Redox-regulatory protein FAM213A OS=Mus musculus GN=Fam213a PE=1 SV=2	0	37.231	42	0.13	0.0726302	1.091	0.624856	1162.6	1065.7	1165	1125.8	1162.6	1044.4	1123	1065.7	10	24	10	218	24.4	9.17	58.13	10	metabolic process;regulation of biological process	cytoplasm;extracellular;mitochondrion	antioxidant activity;catalytic activity	Pf00578, Pf13911	70564	ENSMUSG00000021792.15	5730469M10Rik; Fam213a	14						0	0		1
FALSE	High	Master Protein	Q6NXJ0	Protein WWC2 OS=Mus musculus GN=Wwc2 PE=1 SV=1	0	22.66	8	-0.1	0.072919	0.93	0.624856	734.7	789.7	771.5	719.5	734.7	789.7	810.2	771	8	12	8	1187	132.5	5.71	23.55	8	regulation of biological process	cytosol	protein binding;structural molecule activity	Pf00397	52357	ENSMUSG00000031563.8	Wwc2	8						0	0		1
FALSE	High	Master Protein	Q8BL48	RING finger protein unkempt homolog OS=Mus musculus GN=Unk PE=1 SV=1	0.001	4.85	1	0.09	0.07303	1.066	0.624856	129.1	121.1	136.2	125.4	129.1	118	121.1	123.7	1	1	1	810	88	6.87	0	1	cell organization and biogenesis;cellular component movement;regulation of biological process	cytoplasm	metal ion binding;RNA binding	Pf13920	217331	ENSMUSG00000020770.13	Unk	11						0	0		1
FALSE	High	Master Protein	Q8BGT6	MICAL-like protein 1 OS=Mus musculus GN=Micall1 PE=1 SV=3	0.001	6.133	2	0.07	0.0731064	1.052	0.624856	463.3	440.4	471.7	455.6	463.3	456.5	436.6	440.4	2	5	2	870	94	6.68	12.46	2	cell organization and biogenesis;response to stimulus;transport	endosome;membrane	metal ion binding;protein binding	Pf00307, Pf00412, Pf11971, Pf12130	27008	ENSMUSG00000033039.9	Micall1	15						0	0		1
FALSE	High	Master Protein	Q8K2C7	Protein OS-9 OS=Mus musculus GN=Os9 PE=1 SV=2	0	12.935	3	-0.33	0.0732272	0.796	0.624856	110.6	139	116	110.6	110.2	121.3	147.6	139	2	2	2	672	76.1	4.84	6.89	2	metabolic process;response to stimulus;transport	endoplasmic reticulum;organelle lumen	protein binding	Pf07915, Pf13015	216440	ENSMUSG00000040462.13	Os9	10	Protein processing in endoplasmic reticulum	R-MMU-5358346; R-MMU-382556; R-MMU-901032	R-MMU-532668; R-MMU-392499; R-MMU-5358346; R-MMU-382556; R-MMU-446203; R-MMU-162582; R-MMU-5358351; R-MMU-901042; R-MMU-382551; R-MMU-597592; R-MMU-901032	Hedgehog ligand biogenesis; ABC-family proteins mediated transport; ER Quality Control Compartment (ERQC)		12	0		1
FALSE	High	Master Protein	A2AKJ9	Syntenin-1 OS=Mus musculus GN=Sdcbp PE=1 SV=1	0	19.447	25	0.27	0.0733373	1.204	0.624856	681.6	566.1	681.6	628.2	757.3	562.2	622.5	566.1	3	8	3	199	21.5	6.18	24.16	3	cell communication;cell organization and biogenesis;regulation of biological process;response to stimulus	cytoplasm;cytoskeleton;cytosol;endoplasmic reticulum;extracellular;membrane;nucleus	protein binding	Pf00595, Pf13180	53378	ENSMUSG00000028249.15	Sdcbp	4					IL-5 Signaling Pathway	1	0		1
FALSE	High	Master Protein	Q5FWK3	Rho GTPase-activating protein 1 OS=Mus musculus GN=Arhgap1 PE=1 SV=1	0	34.435	23	-0.05	0.0733964	0.966	0.624856	1492	1543.8	1492	1508.5	1468.3	1512.2	1574.2	1543.8	9	24	9	439	50.4	6.44	50.13	9	regulation of biological process;response to stimulus;transport	cytoplasm;endosome;membrane	enzyme regulator activity;protein binding	Pf00620, Pf00650, Pf13716	228359	ENSMUSG00000027247.16	Arhgap1	2		R-MMU-194840	R-MMU-194840; R-MMU-162582; R-MMU-194315	Rho GTPase cycle		3	0		1
FALSE	High	Master Protein	Q8VCG1	Deoxyuridine triphosphatase, isoform CRA_b OS=Mus musculus GN=Dut PE=1 SV=1	0	61.503	45	0.14	0.0738682	1.104	0.624856	3130.6	2834.8	3130.6	3142.9	2906	2759.2	2900	2834.8	9	35	9	200	21.2	9.58	100.47	9	cell organization and biogenesis;metabolic process;regulation of biological process;response to stimulus	cytoplasm;cytosol;mitochondrion;nucleus	catalytic activity;metal ion binding;nucleotide binding;protein binding;RNA binding	Pf00692	110074	ENSMUSG00000027203.15	Dut	2	Metabolic pathways; Pyrimidine metabolism	R-MMU-499943	R-MMU-1430728; R-MMU-15869; R-MMU-499943	Interconversion of nucleotide di- and triphosphates		5	0		1
FALSE	High	Master Protein	Q9CY16	28S ribosomal protein S28, mitochondrial OS=Mus musculus GN=Mrps28 PE=1 SV=1	0	24.182	35	0.05	0.0739237	1.038	0.624856	1232.5	1187.6	1232.5	1230.5	1292.8	1187.6	1130	1208.8	5	15	5	186	20.5	8.92	36.85	5		mitochondrion;ribosome	RNA binding	Pf10246	66230	ENSMUSG00000040269.5	Mrps28	3		R-MMU-5419276; R-MMU-5389840	R-MMU-72766; R-MMU-5419276; R-MMU-392499; R-MMU-5389840; R-MMU-5368287	Mitochondrial translation termination; Mitochondrial translation elongation	mRNA processing	6	0		1
FALSE	High	Master Protein	Q60765	Cyclic AMP-dependent transcription factor ATF-3 OS=Mus musculus GN=Atf3 PE=2 SV=1	0	11.163	11	0.22	0.0739822	1.167	0.624856	375.8	322	362.2	375.8	383.5	358.9	322	319.5	3	4	3	181	20.7	8.56	8.21	3	cell communication;cell differentiation;metabolic process;regulation of biological process;response to stimulus	nucleus	DNA binding;protein binding	Pf00170, Pf07716	11910	ENSMUSG00000026628.13	Atf3	1	HTLV-I infection				Hypertrophy Model; Myometrial Relaxation and Contraction Pathways; Id Signaling Pathway	4	0		1
FALSE	High	Master Protein	E9Q9M5	Ubiquitin carboxyl-terminal hydrolase 19 OS=Mus musculus GN=Usp19 PE=1 SV=1	0	63.65	15	-0.1	0.0740021	0.933	0.624856	853.1	914.3	853.1	832.6	863.2	914.3	943.8	873.4	13	20	13	1299	143.4	6.23	54.14	13	metabolic process;regulation of biological process	cytosol;endoplasmic reticulum;membrane;nucleus	catalytic activity;metal ion binding;protein binding	Pf00443, Pf01753, Pf04969, Pf13423, Pf14533	71472	ENSMUSG00000006676.16	Usp19	9						0	0		1
FALSE	High	Master Protein	Q60520	Paired amphipathic helix protein Sin3a OS=Mus musculus GN=Sin3a PE=1 SV=3	0	72.645	18	0.09	0.0741171	1.066	0.624856	2085.8	1956.8	2085.8	2048	2135.5	1956.8	2042.4	1909.3	16	36	15	1274	145	7.25	89.27	16	cell differentiation;cell organization and biogenesis;cellular homeostasis;metabolic process;regulation of biological process;response to stimulus	chromosome;nucleus	catalytic activity;DNA binding;protein binding;RNA binding	Pf02671, Pf08295	20466	ENSMUSG00000042557.14	Sin3a	9	Huntington's disease; Thyroid hormone signaling pathway; Transcriptional misregulation in cancer	R-MMU-8936459; R-MMU-5334727; R-MMU-573389; R-MMU-400206	R-MMU-1430728; R-MMU-8936459; R-MMU-212436; R-MMU-556833; R-MMU-5334727; R-MMU-573389; R-MMU-400206; R-MMU-73857; R-MMU-74160; R-MMU-8878171	RUNX1 regulates genes involved in megakaryocyte differentiation and platelet function; Mus musculus biological processes; NoRC negatively regulates rRNA expression; Regulation of lipid metabolism by Peroxisome proliferator-activated receptor alpha (PPARalpha)	Hedgehog Signaling Pathway; Estrogen signaling; PluriNetWork; Delta-Notch Signaling Pathway; EGFR1 Signaling Pathway	18	1		1
FALSE	High	Master Protein	Q3UTD9	Small integral membrane protein 15 OS=Mus musculus GN=Smim15 PE=1 SV=1	0.002	3.707	9	0.24	0.0743577	1.183	0.624856	1269.8	1073.5	1269.8	1176.5	1342.5	1073.5	1190.7	1022.6	1	5	1	74	8.6	9.82	13.59	1		membrane		Pf15086	75616; 102642197	ENSMUSG00000071180.4	2810008M24Rik; Smim15; LOC102642197	13; 5						0	0		1
FALSE	High	Master Protein	G5E8G0	Heterogeneous nuclear ribonucleoprotein D, isoform CRA_b OS=Mus musculus GN=Hnrnpd PE=1 SV=1	0	171.721	49	-0.1	0.0744882	0.933	0.624856	2813.7	3015.9	2813.7	2870.5	2768.3	3015.9	3301.9	3006	21	140	1	287	30.6	8.41	393.46	21	metabolic process;regulation of biological process;response to stimulus	cytoplasm;cytosol;nucleus	DNA binding;protein binding;RNA binding	Pf00076, Pf13893, Pf14259	11991	ENSMUSG00000000568.15	Hnrnpd	5					mRNA processing	1	0		1
FALSE	High	Master Protein	F6VXN4	TSC22 domain family protein 4 (Fragment) OS=Mus musculus GN=Tsc22d4 PE=1 SV=1	0	9.116	39	0.08	0.074492	1.06	0.624856	285	268.7	274.6	295.3	285	268.7	254.4	272.8	3	8	2	96	10.3	5.41	15.07	3	cell organization and biogenesis;metabolic process;regulation of biological process;reproduction	cytoplasm		Pf01166, Pf06005, Pf06156		ENSMUSG00000029723.16		5						0	0		1
FALSE	High	Master Protein	B1ASP2	Tyrosine-protein kinase OS=Mus musculus GN=Jak1 PE=1 SV=1	0.001	4.98	2	-0.16	0.0745152	0.892	0.624856	61.3	68.7	66	59.5	61.3	65.9	70.1	68.7	2	3	2	1153	133.3	7.53	4.69	2	cell differentiation;cellular component movement;defense response;metabolic process;regulation of biological process;response to stimulus	cytoplasm;cytoskeleton;membrane;nucleus	catalytic activity;metal ion binding;nucleotide binding;protein binding	Pf00069, Pf07714	16451	ENSMUSG00000028530.14	Jak1	4	HTLV-I infection; Toxoplasmosis; Measles; EGFR tyrosine kinase inhibitor resistance; Pathways in cancer; Tuberculosis; NOD-like receptor signaling pathway; Th1 and Th2 cell differentiation; Pancreatic cancer; Epstein-Barr virus infection; Influenza A; Jak-STAT signaling pathway; Viral carcinogenesis; Osteoclast differentiation; Herpes simplex infection; Leishmaniasis; Hepatitis B; PI3K-Akt signal…	R-MMU-1266695; R-MMU-8984722; R-MMU-877312; R-MMU-1169408; R-MMU-8983432; R-MMU-912526; R-MMU-392451; R-MMU-912694; R-MMU-6783783; R-MMU-8854691; R-MMU-5673001; R-MMU-6788467; R-MMU-112411; R-MMU-110056; R-MMU-114604; R-MMU-6785807; R-MMU-8985947	R-MMU-112409; R-MMU-168256; R-MMU-1169410; R-MMU-372790; R-MMU-1266695; R-MMU-447115; R-MMU-1280215; R-MMU-8984722; R-MMU-877312; R-MMU-1169408; R-MMU-8983432; R-MMU-6783589; R-MMU-912526; R-MMU-392451; R-MMU-912694; R-MMU-6783783; R-MMU-449147; R-MMU-8854691; R-MMU-451927; R-MMU-5684996; R-MMU-5683057; R-MMU-397795; R-MMU-5673001; R-MMU-162582; R-MMU-909733; R-MMU-913531; R-MMU-388396; R-MMU-678…	Interleukin-7 signaling; Interleukin-35 Signalling; Regulation of IFNG signaling; ISG15 antiviral mechanism; Interleukin-15 signaling; Interleukin receptor SHC signaling; G beta:gamma signalling through PI3Kgamma; Regulation of IFNA signaling; Interleukin-10 signaling; Interleukin-20 family signaling; RAF/MAP kinase cascade; IL-6-type cytokine receptor ligand interactions; MAPK1 (ERK2) activation…	IL-9 Signaling Pathway; TGF Beta Signaling Pathway; Type II interferon signaling (IFNG); IL-5 Signaling Pathway; PluriNetWork; Focal Adhesion-PI3K-Akt-mTOR-signaling pathway; IL-7 Signaling Pathway; ESC Pluripotency Pathways; IL-3 Signaling Pathway; IL-6 signaling Pathway; IL-2 Signaling Pathway; EGFR1 Signaling Pathway	69	0		1
FALSE	High	Master Protein	F6RPJ9	Insulin-degrading enzyme (Fragment) OS=Mus musculus GN=Ide PE=1 SV=1	0	276.93	52	-0.04	0.074916	0.975	0.626663	15097.6	15478.6	15175.9	15097.6	14554.9	15478.6	15357.5	16022.9	47	197	47	987	114.2	6.27	527.37	47	cell organization and biogenesis;cellular homeostasis;metabolic process;regulation of biological process	cell surface;cytoplasm;cytosol;mitochondrion;nucleus;organelle lumen;proteasome	catalytic activity;metal ion binding;nucleotide binding;protein binding	Pf00675, Pf05193		ENSMUSG00000056999.14; ENSMUSG00000111624.1		19; CHR_MG65_PATCH					Alzheimers Disease	1	0		1
FALSE	High	Master Protein	Q99PV0	Pre-mRNA-processing-splicing factor 8 OS=Mus musculus GN=Prpf8 PE=1 SV=2	0	396.699	37	0.02	0.0750075	1.013	0.626787	20884.9	20623.7	20884.9	20796.6	21223.8	20623.7	20460.5	20641.6	78	275	78	2335	273.4	8.84	740.12	78	cell organization and biogenesis;metabolic process;response to stimulus	membrane;nucleus;spliceosomal complex	catalytic activity;protein binding;RNA binding	Pf01398, Pf08082, Pf08083, Pf08084, Pf10596, Pf10597, Pf10598, Pf12134	192159	ENSMUSG00000020850.14	Prpf8	11	Spliceosome	R-MMU-72163; R-MMU-72165	R-MMU-72163; R-MMU-72165; R-MMU-8953854; R-MMU-72203; R-MMU-72172	mRNA Splicing - Major Pathway; mRNA Splicing - Minor Pathway	mRNA processing	7	0		1
FALSE	High	Master Protein	Q9QYK7	RING finger protein 11 OS=Mus musculus GN=Rnf11 PE=1 SV=1	0	11.423	32	0.16	0.0751851	1.12	0.626787	306.7	273.8	316.1	287.8	306.7	273.7	289.6	273.8	4	6	4	154	17.4	4.78	8.31	4	metabolic process	cytoplasm;endosome;nucleus	catalytic activity;metal ion binding;protein binding	Pf00097, Pf12678, Pf13639, Pf13923	29864	ENSMUSG00000028557.10	Rnf11	4						0	0		1
FALSE	High	Master Protein	Q9JJA4	Ribosome biogenesis protein WDR12 OS=Mus musculus GN=Wdr12 PE=1 SV=1	0	84.057	35	0.1	0.0752806	1.073	0.626787	4429.8	4129.9	4429.8	4384.9	4760.4	4108.2	4317.7	4129.9	14	49	14	423	47.3	5.6	124.3	14	cell proliferation;metabolic process;regulation of biological process;response to stimulus	nucleus	protein binding	Pf00400, Pf08154	57750	ENSMUSG00000026019.15	Wdr12	1		R-MMU-6791226	R-MMU-8868773; R-MMU-6791226; R-MMU-72312; R-MMU-8953854	Major pathway of rRNA processing in the nucleolus and cytosol	Delta-Notch Signaling Pathway	5	0		1
FALSE	High	Master Protein	Q91WG2	Rab GTPase-binding effector protein 2 OS=Mus musculus GN=Rabep2 PE=1 SV=3	0	7.631	6	-0.17	0.0755726	0.888	0.626787	47.7	53.7	48.8	47.7	47	53.7	57.9	50.7	3	3	3	554	62.1	4.89	4.46	3	regulation of biological process;transport	cytoplasm;cytosol;endosome	enzyme regulator activity;protein binding	Pf03528, Pf09311	70314	ENSMUSG00000030727.12	Rabep2	7						0	0		1
FALSE	High	Master Protein	P62137	Serine/threonine-protein phosphatase PP1-alpha catalytic subunit OS=Mus musculus GN=Ppp1ca PE=1 SV=1	0	154.175	67	-0.06	0.0758889	0.957	0.626787	7773.5	8121.9	7828.9	7773.5	7606.5	8128.7	7833.4	8121.9	18	120	6	330	37.5	6.33	380.76	18	cell division;metabolic process;regulation of biological process;response to stimulus	cytoplasm;cytosol;membrane;nucleus	catalytic activity;metal ion binding;protein binding	Pf00149	19045	ENSMUSG00000040385.6; ENSMUSG00000096994.2	Ppp1ca	19; CHR_MG153_PATCH	Long-term potentiation; Regulation of actin cytoskeleton; Inflammatory mediator regulation of TRP channels; cGMP-PKG signaling pathway; Platelet activation; Focal adhesion; mRNA surveillance pathway; Vascular smooth muscle contraction; Oocyte meiosis; Amphetamine addiction; Alcoholism; Insulin signaling pathway; Proteoglycans in cancer; Dopaminergic synapse; Insulin resistance; Herpes simplex inf…	R-MMU-180024; R-MMU-372790	R-MMU-180024; R-MMU-162582; R-MMU-111885; R-MMU-372790	DARPP-32 events; Signaling by GPCR		24	12		1
FALSE	High	Master Protein	P20918	Plasminogen OS=Mus musculus GN=Plg PE=1 SV=3	0.001	6.274	2	-0.12	0.0761016	0.92	0.626787	670.6	729.1	670.6	642.1	681.3	729.1	723	825.7	2	6	2	812	90.7	6.6	12.01	2	cell differentiation;cell organization and biogenesis;cellular component movement;cellular homeostasis;coagulation;metabolic process;regulation of biological process	cell surface;extracellular;membrane	catalytic activity;protein binding	Pf00024, Pf00051, Pf00089, Pf09342, Pf13365	18815	ENSMUSG00000059481.4	Plg	17	Complement and coagulation cascades; Neuroactive ligand-receptor interaction; Influenza A; Staphylococcus aureus infection	R-MMU-381426; R-MMU-8964041; R-MMU-8963899; R-MMU-75205; R-MMU-114608; R-MMU-186797; R-MMU-1592389	R-MMU-381426; R-MMU-76005; R-MMU-1474228; R-MMU-8964041; R-MMU-162582; R-MMU-8963899; R-MMU-9006934; R-MMU-76002; R-MMU-75205; R-MMU-392499; R-MMU-114608; R-MMU-109582; R-MMU-174824; R-MMU-382551; R-MMU-186797; R-MMU-1474244; R-MMU-1592389	Regulation of Insulin-like Growth Factor (IGF) transport and uptake by Insulin-like Growth Factor Binding Proteins (IGFBPs); LDL remodeling; Plasma lipoprotein remodeling; Dissolution of Fibrin Clot; Platelet degranulation ; Signaling by PDGF; Activation of Matrix Metalloproteinases	Complement and Coagulation Cascades; Blood Clotting Cascade	23	0		1
FALSE	High	Master Protein	Q80TL7	Protein MON2 homolog OS=Mus musculus GN=Mon2 PE=1 SV=2	0.001	5.244	1	-0.23	0.0761531	0.851	0.626787	80.6	94.8	88.4	74.4	80.6	94.8	97.9	89.6	2	2	2	1715	189	6.13	2.86	2	transport	cytosol		Pf09324, Pf12783	67074	ENSMUSG00000034602.14	Mon2	10						0	0		1
FALSE	High	Master Protein	Q923D4	Splicing factor 3B subunit 5 OS=Mus musculus GN=Sf3b5 PE=1 SV=1	0	13.809	41	0.09	0.0762052	1.064	0.626787	632.6	594.7	605.5	632.6	638.8	585	594.7	606.7	3	8	3	86	10.1	6.35	26.42	3	metabolic process	nucleus;spliceosomal complex	RNA binding	Pf07189	66125	ENSMUSG00000078348.4	Sf3b5	10	Spliceosome	R-MMU-72163; R-MMU-72165	R-MMU-72163; R-MMU-72165; R-MMU-8953854; R-MMU-72203; R-MMU-72172	mRNA Splicing - Major Pathway; mRNA Splicing - Minor Pathway	mRNA processing	7	0		1
FALSE	High	Master Protein	A2A6M1	Vacuolar-sorting protein SNF8 OS=Mus musculus GN=Snf8 PE=1 SV=1	0	24.448	23	-0.02	0.0762353	0.985	0.626787	1000.3	1015.5	1000.3	992.5	1003.6	1015.5	1003.9	1019.6	4	13	4	233	26	6.23	31.46	4	cell organization and biogenesis;metabolic process;regulation of biological process;transport	cytoplasm;cytosol;endosome;membrane;nucleus	protein binding	Pf04157	27681	ENSMUSG00000006058.10	Snf8	11						0	0		1
FALSE	High	Master Protein	Q9JKR6	Hypoxia up-regulated protein 1 OS=Mus musculus GN=Hyou1 PE=1 SV=1	0	282.131	47	-0.06	0.0762355	0.959	0.626787	10817.7	11284.1	10817.7	10402.2	10905.6	11284.1	11664.2	10982.2	43	167	43	999	111.1	5.19	504.46	43	regulation of biological process;response to stimulus;transport	endoplasmic reticulum;extracellular;membrane;organelle lumen	nucleotide binding	Pf00012	12282	ENSMUSG00000032115.14	Hyou1	9	Protein processing in endoplasmic reticulum					1	0		1
FALSE	High	Master Protein	P60605	Ubiquitin-conjugating enzyme E2 G2 OS=Mus musculus GN=Ube2g2 PE=1 SV=1	0	12.26	15	0.35	0.0762406	1.274	0.626787	60.7	47.6	66.8	58.2	60.7	45.7	47.6	57.5	1	5	1	165	18.6	4.7	16.11	1	metabolic process;response to stimulus	cytosol;endoplasmic reticulum	catalytic activity;nucleotide binding;protein binding	Pf00179	22213	ENSMUSG00000009293.17	Ube2g2	10	Ubiquitin mediated proteolysis; Protein processing in endoplasmic reticulum; Parkinson's disease	R-MMU-8866652	R-MMU-392499; R-MMU-597592; R-MMU-8852135; R-MMU-8866652	Synthesis of active ubiquitin: roles of E1 and E2 enzymes	Parkinsons Disease Pathway	8	0		1
FALSE	High	Master Protein	Q9Z0G0	PDZ domain-containing protein GIPC1 OS=Mus musculus GN=Gipc1 PE=1 SV=1	0	62.829	35	-0.07	0.0766149	0.956	0.626787	1390.4	1454.8	1390.4	1423.6	1377.8	1418.7	1454.8	1479.8	12	32	11	333	36.1	5.91	77.98	12	cell communication;cellular component movement;regulation of biological process;response to stimulus;transport	cytoplasm;cytosol;membrane	enzyme regulator activity;protein binding	Pf00595	67903	ENSMUSG00000019433.9	Gipc1	8						0	1		1
FALSE	High	Master Protein	Q9D7B1	tRNA-dihydrouridine(20) synthase [NAD(P)+]-like OS=Mus musculus GN=Dus2 PE=1 SV=1	0	15.958	15	-0.13	0.0769293	0.916	0.626787	322.3	351.8	337.9	304.6	322.3	351.8	359.7	345.9	6	8	6	493	55.3	6.34	17.94	6	metabolic process;regulation of biological process	cytoplasm;cytosol;endoplasmic reticulum;mitochondrion	catalytic activity;enzyme regulator activity;nucleotide binding;RNA binding	Pf00035, Pf01207	66369	ENSMUSG00000031901.12	Dus2l; Dus2	8						0	0		1
FALSE	High	Master Protein	Q9Z2N8	Actin-like protein 6A OS=Mus musculus GN=Actl6a PE=1 SV=2	0	99.221	38	0.06	0.0769354	1.044	0.626787	6542.8	6264.4	6542.8	6434	6629.8	6077.7	6403.7	6264.4	14	57	14	429	47.4	5.6	162.61	14	cell organization and biogenesis;metabolic process;regulation of biological process;response to stimulus	membrane;nucleus	DNA binding;protein binding	Pf00022	56456	ENSMUSG00000027671.14	Actl6a	3		R-MMU-5696394; R-MMU-3214858; R-MMU-5689603; R-MMU-8939243	R-MMU-3247509; R-MMU-4839726; R-MMU-73857; R-MMU-73894; R-MMU-74160; R-MMU-597592; R-MMU-5696394; R-MMU-3214858; R-MMU-5696399; R-MMU-212436; R-MMU-392499; R-MMU-5696398; R-MMU-5689603; R-MMU-5688426; R-MMU-8878171; R-MMU-8939243	DNA Damage Recognition in GG-NER; RMTs methylate histone arginines; UCH proteinases; RUNX1 interacts with co-factors whose precise effect on RUNX1 targets is not known	TNF-alpha NF-kB Signaling Pathway	17	0		1
FALSE	High	Master Protein	Q8CCP0	Nuclear export mediator factor Nemf OS=Mus musculus GN=Nemf PE=1 SV=2	0	36.152	11	0.07	0.0771204	1.048	0.626787	896.2	854.9	889.7	936.2	896.2	793.8	854.9	865.2	10	17	10	1064	121.1	6.8	39.56	10	transport	nucleus		Pf05670, Pf05833, Pf11923	66244	ENSMUSG00000020982.8	Nemf	12						0	0		1
FALSE	High	Master Protein	P42232	Signal transducer and activator of transcription 5B OS=Mus musculus GN=Stat5b PE=1 SV=1	0	19.045	4	-0.05	0.0771752	0.963	0.626787	407.6	423.4	407.6	412.6	397.6	418.6	423.4	444.4	3	7	1	786	89.9	6.05	19.12	3	cell differentiation;cellular component movement;defense response;metabolic process;regulation of biological process;response to stimulus;transport	cytoplasm;cytosol;nucleus	DNA binding;protein binding;signal transducer activity	Pf00017, Pf01017, Pf02864, Pf02865	20851	ENSMUSG00000020919.11	Stat5b	11	Pathways in cancer; Jak-STAT signaling pathway; Chronic myeloid leukemia; Hepatitis B; AGE-RAGE signaling pathway in diabetic complications; Th1 and Th2 cell differentiation; ErbB signaling pathway; HTLV-I infection; Chemokine signaling pathway; Measles; Prolactin signaling pathway; Viral carcinogenesis; Acute myeloid leukemia	R-MMU-2586551; R-MMU-2586552; R-MMU-1266695; R-MMU-1433557; R-MMU-512988; R-MMU-8983432; R-MMU-5334727; R-MMU-186763; R-MMU-982772	R-MMU-2586551; R-MMU-2586552; R-MMU-168256; R-MMU-162582; R-MMU-1266695; R-MMU-9006934; R-MMU-1280215; R-MMU-1433557; R-MMU-512988; R-MMU-8983432; R-MMU-5334727; R-MMU-186763; R-MMU-449147; R-MMU-451927; R-MMU-186797; R-MMU-982772	Signaling by Leptin; Signaling by Leptin; Interleukin-7 signaling; Signaling by SCF-KIT; Interleukin-3, 5 and GM-CSF signaling; Interleukin-15 signaling; Mus musculus biological processes; Downstream signal transduction; Growth hormone receptor signaling	IL-9 Signaling Pathway; EPO Receptor Signaling; Endochondral Ossification; IL-5 Signaling Pathway; Chemokine signaling pathway; White fat cell differentiation; IL-7 Signaling Pathway; IL-3 Signaling Pathway; IL-6 signaling Pathway; Kit Receptor Signaling Pathway; Adipogenesis genes; IL-2 Signaling Pathway; EGFR1 Signaling Pathway	42	2		1
FALSE	High	Master Protein	Q810S1	Calcium uniporter regulatory subunit MCUb, mitochondrial OS=Mus musculus GN=Mcub PE=1 SV=1	0.001	5.68	11	-0.25	0.0772503	0.843	0.626787	31.9	37.8	31.9	33.4	27.8	39.3	33.5	37.8	2	3	2	345	39.8	9.07	6.33	2	cellular homeostasis;transport	membrane;mitochondrion	protein binding;transporter activity	Pf04678	66815	ENSMUSG00000027994.14	Ccdc109b; Mcub	3		R-MMU-8949664	R-MMU-382551; R-MMU-8949664; R-MMU-8949215	Processing of SMDT1		3	0		1
FALSE	High	Master Protein	P49312	Heterogeneous nuclear ribonucleoprotein A1 OS=Mus musculus GN=Hnrnpa1 PE=1 SV=2	0	277.644	81	-0.05	0.0774315	0.964	0.626787	24797.8	25726.4	24298.3	24797.8	25239.4	25726.4	26384.8	25254.5	27	247	21	320	34.2	9.23	821.57	27	metabolic process;transport	cytoplasm;nucleus;spliceosomal complex	DNA binding;RNA binding	Pf00076, Pf13893, Pf14259	15382	ENSMUSG00000046434.15	Hnrnpa1	15	Spliceosome	R-MMU-72163; R-MMU-6803529	R-MMU-9006934; R-MMU-72163; R-MMU-190236; R-MMU-5654738; R-MMU-162582; R-MMU-8953854; R-MMU-6803529; R-MMU-72172; R-MMU-72203	mRNA Splicing - Major Pathway; FGFR2 alternative splicing	mRNA processing	11	0	Phospho [S6]	1
FALSE	High	Master Protein	Q9JHS3	Ragulator complex protein LAMTOR2 OS=Mus musculus GN=Lamtor2 PE=1 SV=1	0	36.161	48	0.06	0.0776122	1.045	0.626787	1337	1279	1313.6	1337	1391.4	1279	1213.9	1299.7	5	25	5	125	13.5	5.4	65.29	5	cell growth;regulation of biological process;response to stimulus	endosome;membrane;vacuole	protein binding;structural molecule activity	Pf03259	83409	ENSMUSG00000028062.15	Lamtor2	3	mTOR signaling pathway	R-MMU-5674135; R-MMU-8943724; R-MMU-166208; R-MMU-5628897; R-MMU-1632852; R-MMU-6798695; R-MMU-8854691; R-MMU-380972	R-MMU-5683057; R-MMU-1257604; R-MMU-5673001; R-MMU-5674135; R-MMU-8943724; R-MMU-168256; R-MMU-162582; R-MMU-166208; R-MMU-73857; R-MMU-74160; R-MMU-3700989; R-MMU-5628897; R-MMU-9006925; R-MMU-1280215; R-MMU-1632852; R-MMU-212436; R-MMU-8953897; R-MMU-6798695; R-MMU-6807070; R-MMU-165159; R-MMU-449147; R-MMU-5684996; R-MMU-8854691; R-MMU-380972; R-MMU-168249	MAP2K and MAPK activation; Regulation of PTEN gene transcription; mTORC1-mediated signalling; TP53 Regulates Metabolic Genes; Macroautophagy; Neutrophil degranulation; Interleukin-20 family signaling; Energy dependent regulation of mTOR by LKB1-AMPK		26	0		1
FALSE	High	Master Protein	Q9CQU5	ZW10 interactor OS=Mus musculus GN=Zwint PE=1 SV=1	0	41.503	34	-0.11	0.0776789	0.928	0.626787	819.7	883.5	813.5	821	819.7	851.6	883.5	925.5	8	26	8	252	28.7	8.43	62.86	8	cell division;cell organization and biogenesis;regulation of biological process	chromosome;cytoplasm;cytosol;nucleus	protein binding	Pf15556	52696	ENSMUSG00000019923.14	Zwint	10		R-MMU-2500257; R-MMU-141444; R-MMU-2467813; R-MMU-5663220	R-MMU-141424; R-MMU-1640170; R-MMU-2500257; R-MMU-141444; R-MMU-162582; R-MMU-194315; R-MMU-68877; R-MMU-2467813; R-MMU-2555396; R-MMU-68886; R-MMU-69618; R-MMU-5663220; R-MMU-69278; R-MMU-69620; R-MMU-68882; R-MMU-195258	Resolution of Sister Chromatid Cohesion; Amplification of signal from unattached kinetochores via a MAD2 inhibitory signal; Separation of Sister Chromatids; RHO GTPases Activate Formins		16	0		1
FALSE	High	Master Protein	Q8R1G6	PDZ and LIM domain protein 2 OS=Mus musculus GN=Pdlim2 PE=1 SV=1	0	49.401	33	-0.14	0.0780514	0.906	0.626787	1616.9	1784.1	1616.9	1597.9	1743.2	1739.4	1849.9	1784.1	9	33	9	349	37.7	8.7	87.39	9		cytoplasm;cytoskeleton	metal ion binding;protein binding	Pf00412, Pf00595, Pf13180	213019	ENSMUSG00000022090.10	Pdlim2	14						0	0		1
FALSE	High	Master Protein	D3Z3D5	Protein Shroom1 OS=Mus musculus GN=Shroom1 PE=1 SV=1	0.003	3.476	1	-0.28	0.0782847	0.821	0.626787	16.1	19.6	17	16.1	13.5	19.6	19.5	19.6	1	1	1	715	77.2	6.57	2.13	1	cell organization and biogenesis	cytoplasm;cytoskeleton	protein binding	Pf08687, Pf08688	71774	ENSMUSG00000018387.12	Shroom1	11						0	0		1
FALSE	Medium	Master Protein	Q5F2D9	Arrestin, beta 2 OS=Mus musculus GN=Arrb2 PE=1 SV=1	0.034	1.648	2	-0.14	0.0783666	0.909	0.626787	101	111.1	101	95.9	108.1	111.1	111.1	126.5	1	1	1	406	45.7	7.83	0	1	cellular component movement;metabolic process;regulation of biological process;response to stimulus;transport	cytoplasm;membrane;nucleus	protein binding;structural molecule activity	Pf00339, Pf02752	216869	ENSMUSG00000060216.15	Arrb2	11					Chemokine signaling pathway; Myometrial Relaxation and Contraction Pathways; MAPK signaling pathway; Wnt Signaling Pathway NetPath; Calcium Regulation in the Cardiac Cell	5	0		1
FALSE	High	Master Protein	B8JJ56	Tripartite motif-containing protein 26 (Fragment) OS=Mus musculus GN=Trim26 PE=1 SV=1	0	8.212	10	-0.49	0.0784734	0.712	0.626787	14.8	20.8	14.8	13.4	18.9	22.9	20.8	19.8	2	2	2	394	45.5	7.03	3.93	2	defense response;regulation of biological process;response to stimulus	cytoplasm	metal ion binding;protein binding	Pf00097, Pf00643, Pf13445, Pf13639, Pf13765, Pf13920, Pf13923, Pf14634, Pf14835, Pf15227	22670	ENSMUSG00000024457.16	Trim26	17						0	0		1
FALSE	High	Master Protein	A0A0R4J291	FAST kinase domain-containing protein 5, mitochondrial OS=Mus musculus GN=Fastkd5 PE=1 SV=1	0.001	5.502	2	0.18	0.0785473	1.13	0.626787	58.9	52.1	60.5	58.9	54.2	52.1	46	53.4	1	1	1	807	91.6	8.65	2.86	1	cell organization and biogenesis;metabolic process;transport	mitochondrion	catalytic activity;RNA binding	Pf05159	380601	ENSMUSG00000079043.2	Fastkd5	2						0	0		1
FALSE	High	Master Protein	Q9R0P5	Destrin OS=Mus musculus GN=Dstn PE=1 SV=3	0	163.713	77	-0.06	0.0785635	0.959	0.626787	10489.2	10938.2	10489.2	10696.3	10167.5	10765.1	11045.4	10938.2	23	121	22	165	18.5	7.97	385.62	23	cell organization and biogenesis;cellular component movement;regulation of biological process	cytoplasm;cytoskeleton	protein binding	Pf00241	56431	ENSMUSG00000015932.8	Dstn	2						0	2		1
[truncated: 5,109 more rows]
